# Supplementary material for: Predictors of health-related quality of Life for COVID-19 survivors living in Dhaka, Bangladesh: A repeated Follow-Up after 18 months of their recovery
Source: PLOS Glob Public Health. 2024 Aug 28;4(8):e0003472. doi: 10.1371/journal.pgph.0003472 (PMC11356435; doi:10.1371/journal.pgph.0003472)
Supplement: S1 Data — (XLSX) [file pgph.0003472.s007.xlsx]

## Sheet: Sheet1
time	id	OID	Age	Gender	oresidence	educ	occup	HCW	oms	income_count	Hospital	Smoke	HTN	DM	HD	Asthma	CKD	Cancer	q1	q2	q3	q4	q5	q6	q7	q8	q9	q10	q11	q12	q13	q14	q15	q16	q17	q18	q19	q20	q21	q22	q23	q24	q25	q26	CD	ICU_Admission_FM	Death	Reinfection	Worrieness_Reinfection
1	439	7	35	Male	Urban	Post-graduation	Service	No	Single	120000	No	No	No	No	No	No	No	No	Good	Satisfied	Not at all	A moderate amount	Very much	Very much	An extreme amount	Not at all	A moderate amount	Completely	Mostly	Mostly	Completely	Moderately	Very good	Very satisfied	Very satisfied	Very satisfied	Very satisfied	Very satisfied	0	Very satisfied	Neither satisfied nor dissatisfied	Satisfied	Neither satisfied nor dissatisfied	Never
2	439	7	35	Male	Urban	Post-graduation	Service	No	Married	60000	No	Yes	No	No	No	No	No	No	Good	Satisfied	A moderate amount	A moderate amount	Very much	A moderate amount	A moderate amount	A moderate amount	A moderate amount	Moderately	Moderately	Moderately	Moderately	Moderately	Very good	Satisfied	Satisfied	Satisfied	Satisfied	Satisfied	Very satisfied	Neither satisfied nor dissatisfied	Satisfied	Satisfied	Satisfied	Quite often		No	No	No	No
1	440	8	63	Female	Urban	Up to HSC	Housewife	No	Married	100000	No	No	Yes	No	No	No	No	Yes	Good	Satisfied	A little	A moderate amount	Very much	Very much	A moderate amount	Very much	Very much	Moderately	Moderately	Moderately	Mostly	Mostly	Good	Satisfied	Satisfied	Satisfied	Satisfied	Satisfied	Satisfied	Satisfied	Satisfied	Satisfied	Satisfied	Seldom
2	440	8	63	Female	Urban	Up to HSC	Housewife	No	Married	35000	No	No	Yes	No	No	No	No	No	Neither poor nor good	Neither satisfied nor dissatisfied	A little	A little	A little	A little	A little	A moderate amount	A little	A little	A little	A little	A little	A little	Neither poor nor good	Neither satisfied nor dissatisfied	Neither satisfied nor dissatisfied	Dissatisfied	Neither satisfied nor dissatisfied	Satisfied	Neither satisfied nor dissatisfied	Neither satisfied nor dissatisfied	Neither satisfied nor dissatisfied	Neither satisfied nor dissatisfied	Dissatisfied	Quite often	Yes	No	No	No	No
1	441	9	26	Male	Urban	Graduation	Service	No	Married	35000	No	No	No	No	No	Yes	No	No	Neither poor nor good	Neither satisfied nor dissatisfied	Not at all	A moderate amount	A moderate amount	An extreme amount	A little	A little	An extreme amount	Moderately	Moderately	Moderately	Moderately	Not at all	Very good	Very dissatisfied	Neither satisfied nor dissatisfied	Neither satisfied nor dissatisfied	Satisfied	Neither satisfied nor dissatisfied	Satisfied	Neither satisfied nor dissatisfied	Satisfied	Satisfied	Very satisfied	Always
2	441	9	26	Male	Urban	Graduation	Service	No	Married	30000	No	No	No	No	No	Yes	No	No	Good	Satisfied	A moderate amount	A moderate amount	Very much	A moderate amount	A moderate amount	A moderate amount	A moderate amount	Moderately	Mostly	Moderately	Moderately	Moderately	Good	Satisfied	Satisfied	Satisfied	Satisfied	Satisfied	Very satisfied	Satisfied	Satisfied	Satisfied	Satisfied	Quite often		No	No	No	Yes
1	442	13	50	Male	Urban	Post-graduation	Service	No	Single	100000	No	No	No	No	No	No	No	No	Neither poor nor good	Neither satisfied nor dissatisfied	Not at all	Not at all	An extreme amount	An extreme amount	An extreme amount	Not at all	Not at all	Moderately	Completely	A little	Completely	A little	Very good	Very satisfied	Satisfied	Satisfied	Very satisfied	Very satisfied	0	Very satisfied	Very dissatisfied	Very satisfied	Neither satisfied nor dissatisfied	Quite often
2	442	13	50	Male	Urban	Post-graduation	Service	No	Married	50000	No	No	No	No	No	No	No	No	Good	Satisfied	A moderate amount	A moderate amount	A moderate amount	A moderate amount	A moderate amount	A little	A moderate amount	Mostly	Moderately	Moderately	Moderately	Moderately	Good	Satisfied	Satisfied	Satisfied	Satisfied	Satisfied	Satisfied	Neither satisfied nor dissatisfied	Satisfied	Satisfied	Satisfied	Quite often		No	No	No	Yes
1	443	14	40	Male	Urban	Graduation	Service	Yes	Married	35000	No	No	No	No	No	No	No	No	Good	Satisfied	Not at all	Not at all	Very much	Very much	Very much	A moderate amount	A moderate amount	Mostly	Mostly	Mostly	Completely	Moderately	Very good	Satisfied	Satisfied	Satisfied	Very satisfied	Very satisfied	Very satisfied	Very satisfied	Neither satisfied nor dissatisfied	Very satisfied	Very dissatisfied	Quite often
2	443	14	40	Male	Urban	Post-graduation	Service	Yes	Married	60000	No	No	No	No	No	No	No	No	Good	Satisfied	A moderate amount	An extreme amount	A moderate amount	A moderate amount	A moderate amount	A little	A moderate amount	Moderately	Completely	Moderately	Moderately	Moderately	Good	Satisfied	Satisfied	Very satisfied	Very satisfied	Satisfied	Satisfied	Satisfied	Satisfied	Satisfied	Satisfied	Quite often		No	No	No	Yes
1	444	15	38	Female	Urban	Post-graduation	Service	No	Married	150000	No	Yes	No	No	No	No	No	No	Good	Satisfied	Not at all	Not at all	Very much	Very much	Very much	Not at all	A little	Mostly	Completely	Mostly	Completely	Not at all	Very good	Very satisfied	Satisfied	Neither satisfied nor dissatisfied	Neither satisfied nor dissatisfied	Very satisfied	Very satisfied	Very satisfied	Very satisfied	Very satisfied	Very dissatisfied	Seldom
2	444	15	38	Female	Urban	Post-graduation	Service	No	Married	16000	No	Yes	No	No	No	No	No	No	Good	Satisfied	A moderate amount	A moderate amount	A little	A moderate amount	A moderate amount	A little	A moderate amount	Moderately	Mostly	Moderately	Moderately	Moderately	Good	Very dissatisfied	Satisfied	Satisfied	Satisfied	Satisfied	Very satisfied	Neither satisfied nor dissatisfied	Satisfied	Satisfied	Satisfied	Seldom		No	No	No	No
1	445	23	48	Male	Urban	Post-graduation	Service	No	Married	100000	No	No	Yes	No	No	No	No	No	Good	Neither satisfied nor dissatisfied	Not at all	A moderate amount	An extreme amount	An extreme amount	An extreme amount	An extreme amount	Not at all	Mostly	Mostly	Completely	Completely	Completely	Very good	Neither satisfied nor dissatisfied	Satisfied	Satisfied	Very satisfied	Very satisfied	Very satisfied	Very satisfied	Very satisfied	Satisfied	Neither satisfied nor dissatisfied	Quite often
2	445	23	48	Male	Urban	Post-graduation	Service	No	Married	70000	No	No	Yes	No	No	No	No	No	Good	Satisfied	A moderate amount	A moderate amount	A moderate amount	A moderate amount	A little	A little	A moderate amount	Moderately	A little	Moderately	Moderately	A little	Good	Satisfied	Satisfied	Very satisfied	Satisfied	Satisfied	Satisfied	Very satisfied	Satisfied	Satisfied	Satisfied	Quite often		No	No	No	Yes
1	446	24	36	Male	Urban	Post-graduation	Service	No	Married	80000	No	Yes	No	No	No	No	No	No	Very good	Satisfied	Not at all	Not at all	An extreme amount	An extreme amount	Very much	A moderate amount	A moderate amount	Completely	Mostly	A little	Completely	Moderately	Very good	Dissatisfied	Very satisfied	Very satisfied	Satisfied	Very satisfied	Very satisfied	Very satisfied	Very satisfied	Very satisfied	Very dissatisfied	Never
2	446	24	36	Male	Urban	Post-graduation	Service	No	Married	100000	No	Yes	No	No	No	No	No	No	Good	Satisfied	A moderate amount	A moderate amount	A little	A moderate amount	A moderate amount	A little	A moderate amount	Moderately	Moderately	A little	Moderately	Moderately	Good	Satisfied	Satisfied	Satisfied	Neither satisfied nor dissatisfied	Satisfied	Satisfied	Satisfied	Satisfied	Neither satisfied nor dissatisfied	Satisfied	Quite often		No	No	No	Yes
1	447	27	47	Female	Urban	Graduation	Service	No	Married	40000	No	No	No	No	No	Yes	No	No	Neither poor nor good	Neither satisfied nor dissatisfied	A little	A moderate amount	A moderate amount	A moderate amount	Very much	A moderate amount	A little	Mostly	Moderately	Moderately	Mostly	Moderately	Neither poor nor good	Satisfied	Satisfied	Satisfied	Neither satisfied nor dissatisfied	Neither satisfied nor dissatisfied	Satisfied	Neither satisfied nor dissatisfied	Neither satisfied nor dissatisfied	Neither satisfied nor dissatisfied	Dissatisfied	Never
2	447	27	48	Female	Urban	Graduation	Service	No	Married	60000	No	No	No	No	No	Yes	No	No	Neither poor nor good	Neither satisfied nor dissatisfied	A moderate amount	A moderate amount	A moderate amount	A moderate amount	A moderate amount	A moderate amount	Very much	A little	A little	A little	A little	Moderately	Good	Neither satisfied nor dissatisfied	Neither satisfied nor dissatisfied	Neither satisfied nor dissatisfied	Neither satisfied nor dissatisfied	Satisfied	Dissatisfied	Neither satisfied nor dissatisfied	Neither satisfied nor dissatisfied	Neither satisfied nor dissatisfied	Neither satisfied nor dissatisfied	Quite often		No	No	No	Yes
1	448	30	28	Female	Urban	Post-graduation	Housewife	Yes	Married	50000	No	No	No	No	No	No	No	No	Very good	Very satisfied	Not at all	A little	An extreme amount	An extreme amount	Very much	An extreme amount	An extreme amount	Completely	Completely	Mostly	Completely	Completely	Very good	Satisfied	Very satisfied	Very satisfied	Very satisfied	Very satisfied	Very satisfied	Very satisfied	Very satisfied	Satisfied	Very satisfied	Seldom
2	448	30	29	Female	Urban	Post-graduation	Service	Yes	Married	50000	No	No	No	No	No	No	No	No	Neither poor nor good	Satisfied	A moderate amount	A moderate amount	A moderate amount	Very much	Very much	A little	A little	Moderately	Moderately	Moderately	Moderately	A little	Poor	Neither satisfied nor dissatisfied	Satisfied	Satisfied	Satisfied	Satisfied	Satisfied	Neither satisfied nor dissatisfied	Neither satisfied nor dissatisfied	Satisfied	Satisfied	Seldom		No	No	Yes	Yes
1	449	31	25	Male	Urban	Graduation	Service	No	Single	60000	No	No	No	No	No	No	No	No	Neither poor nor good	Very satisfied	Not at all	Not at all	An extreme amount	An extreme amount	An extreme amount	An extreme amount	An extreme amount	Mostly	Completely	Moderately	Completely	Not at all	Very good	Dissatisfied	Satisfied	Very satisfied	Very satisfied	Very satisfied	0	Very satisfied	Very satisfied	Very satisfied	Neither satisfied nor dissatisfied	Quite often
2	449	31	25	Male	Urban	Post-graduation	Service	No	Divorced	60000	No	Yes	No	No	No	No	No	No	Good	Satisfied	A little	A little	A moderate amount	A moderate amount	Very much	A moderate amount	A moderate amount	Moderately	Moderately	Mostly	Moderately	A little	Poor	Dissatisfied	Dissatisfied	Neither satisfied nor dissatisfied	Neither satisfied nor dissatisfied	Dissatisfied	Dissatisfied	Dissatisfied	Neither satisfied nor dissatisfied	Neither satisfied nor dissatisfied	Satisfied	Very often		No	No	No	Yes
1	450	36	35	Female	Urban	Up to SSC	Housewife	No	Married	35000	No	No	No	No	No	No	No	No	Very good	Very satisfied	Not at all	Not at all	An extreme amount	An extreme amount	An extreme amount	An extreme amount	An extreme amount	Completely	Completely	Mostly	Mostly	Completely	Very good	Very satisfied	Very satisfied	Very satisfied	Very satisfied	Satisfied	Very satisfied	Very satisfied	Very satisfied	Very satisfied	Neither satisfied nor dissatisfied	Never
2	450	36	35	Female	Urban	Up to SSC	Housewife	No	Married	30000	No	No	No	No	No	No	No	No	Good	Satisfied	A moderate amount	A moderate amount	A little	A moderate amount	A moderate amount	A moderate amount	A moderate amount	Moderately	Moderately	A little	Moderately	Moderately	Good	Satisfied	Satisfied	Neither satisfied nor dissatisfied	Satisfied	Satisfied	Satisfied	Very satisfied	Satisfied	Satisfied	Satisfied	Quite often		No	No	No	Yes
1	451	37	40	Male	Urban	Up to HSC	Service	No	Married	80000	No	No	Yes	No	No	No	No	No	Very good	Dissatisfied	A little	A little	Very much	Very much	Very much	An extreme amount	Very much	Mostly	Mostly	A little	Moderately	Mostly	Poor	Satisfied	Neither satisfied nor dissatisfied	Satisfied	Satisfied	Satisfied	Dissatisfied	Neither satisfied nor dissatisfied	Satisfied	Neither satisfied nor dissatisfied	Dissatisfied	Never
2	451	37	40	Male	Urban	Up to HSC	Service	No	Married	40000	No	No	Yes	No	No	No	No	No	Good	Satisfied	A moderate amount	A little	Very much	Very much	Very much	Very much	Very much	Mostly	Mostly	Mostly	Mostly	Mostly	Good	Satisfied	Satisfied	Satisfied	Satisfied	Satisfied	Satisfied	Satisfied	Satisfied	Satisfied	Satisfied	Never		No	No	No	Yes
1	452	42	28	Female	Urban	Up to SSC	Housewife	No	Married	30000	No	No	No	No	No	No	No	No	Very good	Very satisfied	Not at all	Not at all	Very much	Very much	An extreme amount	Very much	Very much	Completely	Completely	Mostly	Completely	Mostly	Very good	Very satisfied	Very satisfied	Very satisfied	Very satisfied	Satisfied	Very satisfied	Very satisfied	Satisfied	Very satisfied	Satisfied	Never
2	452	42	28	Female	Urban	Up to SSC	Housewife	No	Married	10000	No	No	No	No	No	No	No	No	Good	Satisfied	A moderate amount	A moderate amount	A little	A moderate amount	A moderate amount	A little	A little	Moderately	Moderately	A little	Moderately	Moderately	Good	Neither satisfied nor dissatisfied	Satisfied	Satisfied	Satisfied	Satisfied	Very satisfied	Satisfied	Satisfied	Satisfied	Satisfied	Quite often		No	No	No	Yes
1	453	43	30	Male	Urban	Up to SSC	Business	No	Married	80000	No	No	No	No	No	No	No	No	Good	Satisfied	Not at all	Not at all	Very much	Very much	Very much	Very much	Very much	Mostly	Mostly	Moderately	Mostly	Moderately	Good	Satisfied	Satisfied	Satisfied	Satisfied	Satisfied	Satisfied	Satisfied	Satisfied	Satisfied	Neither satisfied nor dissatisfied	Seldom
2	453	43	31	Male	Urban	Up to SSC	Business	No	Married	30000	No	No	No	No	No	No	No	No	Good	Satisfied	A moderate amount	A moderate amount	A moderate amount	A moderate amount	A moderate amount	A moderate amount	A moderate amount	Moderately	Completely	Moderately	Moderately	Moderately	Good	Satisfied	Satisfied	Satisfied	Satisfied	Satisfied	Very satisfied	Satisfied	Satisfied	Satisfied	Satisfied	Quite often		No	No	No	Yes
1	454	46	33	Male	Urban	Post-graduation	Business	No	Married	100000	No	No	No	No	No	No	No	No	Good	Very satisfied	A little	Not at all	A moderate amount	A moderate amount	Very much	A moderate amount	A moderate amount	Mostly	Moderately	Moderately	Mostly	A little	Good	Satisfied	Satisfied	Satisfied	Satisfied	Satisfied	Very satisfied	Satisfied	Neither satisfied nor dissatisfied	Neither satisfied nor dissatisfied	Neither satisfied nor dissatisfied	Quite often
2	454	46	33	Male	Urban	Post-graduation	Service	No	Married	80000	No	Yes	No	No	No	No	No	No	Good	Satisfied	A little	Very much	A moderate amount	Very much	Very much	Very much	Very much	Mostly	Mostly	Moderately	Moderately	Not at all	Good	Satisfied	Satisfied	Satisfied	Satisfied	Satisfied	Satisfied	Satisfied	Satisfied	Satisfied	Satisfied	Quite often		No	No	No	No
1	455	47	33	Female	Urban	Post-graduation	Housewife	No	Married	50000	No	No	No	No	No	No	No	No	Good	Neither satisfied nor dissatisfied	Not at all	Not at all	A moderate amount	A moderate amount	Very much	A moderate amount	A moderate amount	Mostly	Mostly	Moderately	Mostly	Moderately	Good	Very satisfied	Satisfied	Satisfied	Neither satisfied nor dissatisfied	Very satisfied	Very satisfied	Very satisfied	Neither satisfied nor dissatisfied	Satisfied	Very dissatisfied	Seldom
2	455	47	33	Female	Urban	Post-graduation	Housewife	No	Married	65000	No	No	No	No	No	No	No	No	Good	Satisfied	Very much	A moderate amount	A moderate amount	A little	A moderate amount	A moderate amount	Very much	Moderately	Moderately	A little	Moderately	Moderately	Good	Satisfied	Satisfied	Satisfied	Very satisfied	Satisfied	Satisfied	Neither satisfied nor dissatisfied	Satisfied	Satisfied	Satisfied	Quite often		No	No	No	No
1	456	48	46	Female	Urban	Up to HSC	Housewife	No	Married	50000	Yes	No	No	No	No	No	No	No	Neither poor nor good	Neither satisfied nor dissatisfied	Not at all	Not at all	A moderate amount	A moderate amount	An extreme amount	An extreme amount	A moderate amount	Completely	Completely	Moderately	Mostly	Mostly	Very good	Satisfied	Very satisfied	Very satisfied	Very satisfied	Very satisfied	Satisfied	Very satisfied	Very satisfied	Neither satisfied nor dissatisfied	Neither satisfied nor dissatisfied	Very often
2	456	48	46	Female	Urban	Up to HSC	Housewife	No	Married	20000	No	No	No	No	No	No	No	No	Good	Satisfied	A moderate amount	A moderate amount	A little	A moderate amount	A moderate amount	A moderate amount	A moderate amount	Moderately	Moderately	Moderately	Moderately	Moderately	Good	Satisfied	Satisfied	Satisfied	Satisfied	Satisfied	Very satisfied	Satisfied	Satisfied	Satisfied	Satisfied	Quite often		No	No	No	Yes
1	457	52	23	Male	Urban	Graduation	Student	No	Single	30000	No	No	No	No	No	No	No	No	Neither poor nor good	Very satisfied	An extreme amount	An extreme amount	An extreme amount	An extreme amount	Not at all	A moderate amount	A moderate amount	Completely	Completely	Completely	Mostly	A little	Neither poor nor good	Dissatisfied	Very satisfied	Neither satisfied nor dissatisfied	Dissatisfied	Very satisfied	0	Very satisfied	Very satisfied	Neither satisfied nor dissatisfied	Neither satisfied nor dissatisfied	Quite often
2	457	52	23	Male	Urban	Graduation	Student	No	Single	40000	No	No	No	No	No	No	No	No	Good	Satisfied	A moderate amount	Not at all	Very much	A moderate amount	Very much	A moderate amount	A moderate amount	Mostly	Completely	Moderately	Moderately	Moderately	Good	Neither satisfied nor dissatisfied	Satisfied	Satisfied	Satisfied	Satisfied	0	Satisfied	Satisfied	Satisfied	Satisfied	Seldom		No	No	No	Yes
1	458	54	39	Female	Urban	Up to HSC	Service	No	Divorced	20000	No	No	No	No	No	Yes	No	No	Poor	Dissatisfied	Not at all	Not at all	Not at all	A moderate amount	A moderate amount	A moderate amount	Not at all	Moderately	Mostly	Moderately	Not at all	Moderately	Very good	Very dissatisfied	Very satisfied	Satisfied	Dissatisfied	Dissatisfied	Neither satisfied nor dissatisfied	Very satisfied	Very dissatisfied	Neither satisfied nor dissatisfied	Very dissatisfied	Very often
2	458	54	40	Female	Urban	Up to HSC	Service	No	Married	19000	No	No	No	No	No	Yes	No	No	Very good	Satisfied	A moderate amount	A moderate amount	A little	A moderate amount	A moderate amount	A little	A moderate amount	Moderately	Moderately	Moderately	Moderately	A little	Good	Satisfied	Satisfied	Satisfied	Very satisfied	Very satisfied	Very satisfied	Satisfied	Satisfied	Satisfied	Satisfied	Quite often		No	No	No	Yes
1	459	55	32	Male	Urban	Post-graduation	Service	No	Single	22000	No	No	No	No	No	No	No	No	Neither poor nor good	Neither satisfied nor dissatisfied	Not at all	Not at all	An extreme amount	An extreme amount	An extreme amount	A little	A moderate amount	Completely	Completely	Moderately	Moderately	Moderately	Very good	Very satisfied	Very satisfied	Very satisfied	Very satisfied	Very satisfied	0	Very satisfied	Satisfied	Very satisfied	Neither satisfied nor dissatisfied	Never
2	459	55	32	Male	Urban	Post-graduation	Service	No	Single	20000	No	No	No	No	No	No	No	No	Very good	Satisfied	A moderate amount	A moderate amount	A little	A moderate amount	A moderate amount	A little	A moderate amount	Moderately	Moderately	Moderately	Moderately	A little	Neither poor nor good	Satisfied	Satisfied	Satisfied	Satisfied	Very satisfied	0	Satisfied	Satisfied	Satisfied	Satisfied	Never		No	No	No	No
1	460	59	21	Male	Urban	Up to HSC	Service	No	Single	30000	No	No	No	No	No	No	No	No	Neither poor nor good	Satisfied	Not at all	Not at all	An extreme amount	An extreme amount	An extreme amount	A little	A moderate amount	Completely	Completely	Moderately	Moderately	Moderately	Very good	Very satisfied	Very satisfied	Very satisfied	Very satisfied	Very satisfied	0	Very satisfied	Satisfied	Very satisfied	Neither satisfied nor dissatisfied	Never
2	460	59	21	Male	Urban	Up to HSC	Service	No	Single	35000	No	No	No	No	No	No	No	No	Good	Satisfied	A moderate amount	A moderate amount	A little	A moderate amount	A moderate amount	A little	A moderate amount	Moderately	Moderately	Moderately	Moderately	Mostly	Good	Very satisfied	Very satisfied	Satisfied	Very satisfied	Very satisfied	0	Satisfied	Satisfied	Satisfied	Very satisfied	Seldom		No	No	No	Yes
1	461	62	29	Female	Urban	Up to HSC	Housewife	No	Married	40000	No	No	No	No	No	No	No	No	Very good	Very satisfied	Not at all	Not at all	An extreme amount	An extreme amount	An extreme amount	An extreme amount	A little	Completely	Completely	Completely	Completely	A little	Very good	Satisfied	Very satisfied	Very satisfied	Satisfied	Very satisfied	Very satisfied	Very satisfied	Very satisfied	Very satisfied	Very dissatisfied	Always
2	461	62	29	Male	Urban	Up to HSC	Housewife	No	Married	10000	No	No	No	No	No	No	No	No	Good	Satisfied	A moderate amount	A moderate amount	A little	A moderate amount	A moderate amount	A little	A moderate amount	Moderately	Moderately	A little	Moderately	Moderately	Good	Satisfied	Satisfied	Satisfied	Satisfied	Very satisfied	Satisfied	Very satisfied	Satisfied	Satisfied	Satisfied	Quite often		No	No	No	No
1	462	63	45	Female	Urban	Graduation	Service	No	Married	100000	No	No	No	No	No	No	No	No	Very good	Satisfied	Not at all	Not at all	An extreme amount	An extreme amount	An extreme amount	An extreme amount	An extreme amount	Completely	Completely	Completely	Completely	Completely	Very good	Satisfied	Very satisfied	Very satisfied	Satisfied	Very satisfied	Very satisfied	Very satisfied	Very satisfied	Satisfied	Dissatisfied	Quite often
2	462	63	45	Female	Urban	Graduation	Service	No	Married	70000	No	No	No	No	No	No	No	No	Very good	Satisfied	A moderate amount	A moderate amount	A moderate amount	A moderate amount	A moderate amount	A little	A moderate amount	Moderately	Moderately	A little	Moderately	Moderately	Good	Satisfied	Satisfied	Very satisfied	Very satisfied	Very satisfied	Very satisfied	Satisfied	Satisfied	Satisfied	Satisfied	Very often		No	No	No	Yes
1	463	66	27	Female	Urban	Post-graduation	Service	No	Single	100000	No	No	No	No	No	No	No	No	Good	Dissatisfied	Not at all	Not at all	Very much	Very much	Very much	A moderate amount	A moderate amount	Mostly	A little	Completely	Completely	Moderately	Very good	Very satisfied	Very satisfied	Very satisfied	Dissatisfied	Very satisfied	0	Very satisfied	Neither satisfied nor dissatisfied	Very satisfied	Neither satisfied nor dissatisfied	Very often
2	463	66	28	Female	Urban	Post-graduation	Service	No	Married	80000	No	No	No	No	No	No	No	No	Very good	Satisfied	A moderate amount	A moderate amount	A little	A moderate amount	A moderate amount	A moderate amount	Very much	Moderately	Moderately	Moderately	Moderately	A little	Good	Satisfied	Satisfied	Satisfied	Satisfied	Satisfied	Very satisfied	Satisfied	Satisfied	Satisfied	Satisfied	Quite often		No	No	No	Yes
1	464	67	27	Male	Urban	Graduation	Service	No	Married	25000	No	No	No	No	No	No	No	No	Good	Satisfied	Not at all	Not at all	An extreme amount	An extreme amount	An extreme amount	A little	Not at all	Completely	Not at all	Mostly	Completely	Mostly	Very good	Satisfied	Very satisfied	Very satisfied	Very satisfied	Very satisfied	Very satisfied	Very satisfied	Very satisfied	Very satisfied	Very dissatisfied	Seldom
2	464	67	27	Male	Urban	Graduation	Service	No	Married	50000	No	No	No	No	No	No	No	No	Good	Satisfied	A moderate amount	A little	A moderate amount	Very much	A moderate amount	A little	A moderate amount	Moderately	Moderately	A little	Moderately	Moderately	Good	Satisfied	Satisfied	Very satisfied	Satisfied	Satisfied	Satisfied	Very satisfied	Satisfied	Satisfied	Satisfied	Seldom		No	No	No	Yes
1	465	70	25	Male	Urban	Up to HSC	Service	No	Married	17000	No	No	No	Yes	No	No	No	No	Very good	Very satisfied	Not at all	Not at all	Very much	Very much	An extreme amount	Very much	Very much	Completely	Completely	Moderately	Completely	Completely	Very good	Satisfied	Very satisfied	Very satisfied	Very satisfied	Very satisfied	Neither satisfied nor dissatisfied	Very satisfied	Very satisfied	Very satisfied	Dissatisfied	Never
2	465	70	25	Male	Urban	Up to HSC	Service	No	Married	28000	No	No	No	Yes	No	No	No	No	Good	Satisfied	A moderate amount	A moderate amount	A little	A moderate amount	A moderate amount	A little	A moderate amount	Moderately	Moderately	A little	Moderately	Moderately	Good	Satisfied	Satisfied	Very satisfied	Satisfied	Satisfied	Very satisfied	Satisfied	Satisfied	Satisfied	Satisfied	Quite often		No	No	No	Yes
1	466	76	32	Male	Urban	Graduation	Service	No	Married	60000	No	No	No	No	No	No	No	No	Very good	Very satisfied	Not at all	Not at all	An extreme amount	An extreme amount	An extreme amount	An extreme amount	An extreme amount	Completely	Completely	Completely	Completely	Completely	Very good	Very satisfied	Very satisfied	Very satisfied	Very satisfied	Very satisfied	Very satisfied	Very satisfied	Very satisfied	Neither satisfied nor dissatisfied	Very satisfied	Never
2	466	76	33	Male	Urban	Post-graduation	Service	No	Married	150000	No	No	No	No	No	No	No	No	Good	Satisfied	A moderate amount	A moderate amount	A moderate amount	A moderate amount	Very much	A little	A moderate amount	Moderately	Moderately	A little	Moderately	Moderately	Good	Satisfied	Satisfied	Satisfied	Very satisfied	Very satisfied	Satisfied	Very satisfied	Satisfied	Satisfied	Satisfied	Quite often		No	No	No	No
1	467	78	38	Male	Urban	Graduation	Service	No	Married	30000	No	No	No	No	No	No	No	No	Very good	Very satisfied	Not at all	Not at all	An extreme amount	An extreme amount	An extreme amount	Very much	Very much	Completely	Completely	Mostly	Completely	Mostly	Very good	Satisfied	Very satisfied	Very satisfied	Very satisfied	Very satisfied	Very satisfied	Very satisfied	Very satisfied	Very satisfied	Satisfied	Never
2	467	78	38	Male	Urban	Graduation	Business	No	Married	25000	No	No	No	No	No	No	No	No	Good	Satisfied	A moderate amount	A moderate amount	A little	A moderate amount	A moderate amount	A little	A moderate amount	Moderately	Moderately	Moderately	A little	Moderately	Good	Satisfied	Satisfied	Satisfied	Very satisfied	Very satisfied	Satisfied	Very satisfied	Satisfied	Satisfied	Satisfied	Quite often		No	No	No	Yes
1	468	84	32	Male	Urban	Graduation	Service	Yes	Married	50000	No	Past smoker	No	No	No	Yes	No	No	Poor	Dissatisfied	A moderate amount	A moderate amount	A moderate amount	A moderate amount	A moderate amount	A little	A moderate amount	Moderately	Moderately	Moderately	Mostly	Mostly	Very good	Neither satisfied nor dissatisfied	Very satisfied	Very satisfied	Satisfied	Very satisfied	Very satisfied	Very satisfied	Very satisfied	Very satisfied	Very satisfied	Seldom
2	468	84	32	Male	Urban	Graduation	Service	Yes	Married	78000	No	Past smoker	No	No	No	Yes	No	No	Good	Satisfied	A moderate amount	A moderate amount	A little	A moderate amount	A moderate amount	A little	A moderate amount	Moderately	Moderately	A little	Moderately	A little	Good	Satisfied	Satisfied	Very satisfied	Satisfied	Satisfied	Satisfied	Very satisfied	Very satisfied	Satisfied	Satisfied	Quite often		No	No	No	Yes
1	469	86	60	Male	Urban	Graduation	Service	No	Married	70000	No	No	Yes	Yes	No	No	No	No	Very good	Very satisfied	Not at all	Very much	An extreme amount	An extreme amount	An extreme amount	A moderate amount	A moderate amount	Completely	Completely	Completely	Completely	Completely	Very good	Very satisfied	Very satisfied	Very satisfied	Very satisfied	Very satisfied	Very satisfied	Very satisfied	Very satisfied	Very satisfied	Very satisfied	Never
2	469	86	60	Male	Urban	Graduation	Service	No	Married	200000	No	No	Yes	Yes	No	No	No	No	Good	Satisfied	A moderate amount	A moderate amount	A little	A moderate amount	A moderate amount	A little	A moderate amount	Moderately	Moderately	A little	Moderately	Moderately	Good	Satisfied	Satisfied	Satisfied	Very satisfied	Very satisfied	Satisfied	Very satisfied	Satisfied	Satisfied	Satisfied	Quite often	Yes	No	No	No	Yes
1	470	93	56	Female	Urban	Up to SSC	Housewife	No	Widowed/widower	80000	Yes	No	Yes	Yes	No	No	No	No	Neither poor nor good	Very dissatisfied	A little	An extreme amount	A little	A little	A moderate amount	An extreme amount	An extreme amount	A little	A little	Moderately	Moderately	Completely	Neither poor nor good	Dissatisfied	Dissatisfied	Dissatisfied	Dissatisfied	Very satisfied	0	Very satisfied	Very satisfied	Very dissatisfied	Neither satisfied nor dissatisfied	Quite often
2	470	93	56	Female	Urban	Up to SSC	Housewife	No	Widowed/widower	25000	Yes	No	Yes	Yes	No	No	No	No	Good	Satisfied	A moderate amount	A moderate amount	A little	A moderate amount	A moderate amount	A little	A moderate amount	Moderately	Moderately	A little	Moderately	Moderately	Good	Satisfied	Satisfied	Very satisfied	Satisfied	Very satisfied	0	Satisfied	Satisfied	Satisfied	Satisfied	Quite often	Yes	No	No	No	No
1	471	94	29	Male	Urban	Graduation	Service	No	Married	35000	No	No	No	No	No	No	No	No	Good	Neither satisfied nor dissatisfied	Not at all	Not at all	Very much	An extreme amount	Very much	A moderate amount	A moderate amount	Mostly	Mostly	Moderately	A little	Completely	Neither poor nor good	Satisfied	Satisfied	Satisfied	Very satisfied	Very satisfied	Very satisfied	Very satisfied	Satisfied	Neither satisfied nor dissatisfied	Neither satisfied nor dissatisfied	Seldom
2	471	94	29	Male	Urban	Graduation	Service	No	Married	40000	No	No	No	No	No	No	No	No	Good	Satisfied	A moderate amount	A moderate amount	A little	A moderate amount	A moderate amount	A moderate amount	Very much	Moderately	Moderately	A little	Moderately	Moderately	Good	Satisfied	Satisfied	Satisfied	Very satisfied	Very satisfied	Satisfied	Satisfied	Very satisfied	Satisfied	Satisfied	Quite often		No	No	No	Yes
1	472	104	38	Female	Urban	Post-graduation	Service	Yes	Married	50000	No	No	Yes	No	No	No	No	No	Good	Neither satisfied nor dissatisfied	An extreme amount	An extreme amount	A little	An extreme amount	An extreme amount	An extreme amount	An extreme amount	Moderately	Moderately	Completely	Completely	A little	Good	Very dissatisfied	Neither satisfied nor dissatisfied	Neither satisfied nor dissatisfied	Neither satisfied nor dissatisfied	Neither satisfied nor dissatisfied	Very satisfied	Very satisfied	Very satisfied	Very satisfied	Dissatisfied	Never
2	472	104	38	Female	Urban	Post-graduation	Service	Yes	Married	80000	No	No	Yes	No	No	No	No	No	Good	Satisfied	A moderate amount	A moderate amount	A little	A moderate amount	A moderate amount	A moderate amount	A moderate amount	Moderately	Moderately	Moderately	A little	A little	Good	Satisfied	Satisfied	Satisfied	Very satisfied	Very satisfied	Satisfied	Satisfied	Satisfied	Satisfied	Satisfied	Quite often		No	No	No	Yes
1	473	107	23	Female	Urban	Graduation	Service	No	Single	35000	No	Yes	No	No	No	No	No	No	Neither poor nor good	Neither satisfied nor dissatisfied	A little	A moderate amount	Very much	Very much	Very much	A moderate amount	Very much	Mostly	Moderately	Completely	Moderately	A little	Good	Dissatisfied	Satisfied	Neither satisfied nor dissatisfied	Neither satisfied nor dissatisfied	Very satisfied	0	Very satisfied	Very satisfied	Very satisfied	Dissatisfied	Very often
2	473	107	23	Female	Urban	Graduation	Student	No	Single	50000	No	Yes	No	No	No	No	No	No	Good	Satisfied	A moderate amount	A moderate amount	A little	A moderate amount	A moderate amount	A little	A moderate amount	Moderately	Moderately	A little	Moderately	Moderately	Good	Satisfied	Satisfied	Satisfied	Satisfied	Satisfied	0	Very satisfied	Satisfied	Satisfied	Satisfied	Quite often		No	No	No	Yes
1	474	111	53	Female	Urban	Up to HSC	Housewife	No	Married	20000	No	No	No	No	No	No	No	No	Neither poor nor good	Satisfied	Very much	A moderate amount	A little	A moderate amount	A little	A moderate amount	A little	Mostly	Moderately	A little	A little	Not at all	Neither poor nor good	Very satisfied	Satisfied	Satisfied	Neither satisfied nor dissatisfied	Neither satisfied nor dissatisfied	Neither satisfied nor dissatisfied	Satisfied	Satisfied	Dissatisfied	Satisfied	Very often
2	474	111	53	Female	Urban	Up to HSC	Housewife	No	Married	20000	No	No	No	No	No	No	No	No	Good	Satisfied	A little	An extreme amount	Very much	A moderate amount	A moderate amount	A moderate amount	A moderate amount	Moderately	Moderately	Moderately	Moderately	Moderately	Neither poor nor good	Satisfied	Satisfied	Satisfied	Satisfied	Satisfied	Satisfied	Satisfied	Satisfied	Satisfied	Satisfied	Never		No	No	No	No
1	475	112	50	Female	Urban	Up to SSC	Housewife	No	Married	40000	No	No	Yes	Yes	No	No	Yes	No	Neither poor nor good	Dissatisfied	An extreme amount	An extreme amount	An extreme amount	Very much	An extreme amount	A moderate amount	Very much	Mostly	A little	A little	Completely	A little	Neither poor nor good	Very satisfied	Neither satisfied nor dissatisfied	Satisfied	Neither satisfied nor dissatisfied	Very satisfied	Very satisfied	Very satisfied	Very satisfied	Very satisfied	Neither satisfied nor dissatisfied	Quite often
2	475	112	50	Female	Urban	Up to SSC	Housewife	No	Married	40000	No	No	Yes	Yes	No	No	Yes	No	Good	Satisfied	A moderate amount	A moderate amount	A little	A moderate amount	A moderate amount	A little	A moderate amount	Moderately	Moderately	A little	Moderately	Moderately	Good	Satisfied	Satisfied	Very satisfied	Very satisfied	Very satisfied	Satisfied	Satisfied	Very satisfied	Satisfied	Satisfied	Quite often	Yes	No	No	No	Yes
1	476	114	39	Female	Urban	Graduation	Service	No	Married	22000	No	No	No	No	No	No	No	No	Good	Satisfied	Not at all	Not at all	Very much	Very much	Very much	An extreme amount	Very much	A little	Completely	Moderately	Mostly	Mostly	Very good	Very satisfied	Satisfied	Satisfied	Satisfied	Satisfied	Satisfied	Very satisfied	Satisfied	Satisfied	Neither satisfied nor dissatisfied	Quite often
2	476	114	40	Female	Urban	Graduation	Service	No	Married	30000	No	No	No	No	No	No	No	No	Good	Satisfied	A moderate amount	A moderate amount	A little	A moderate amount	A moderate amount	A little	A moderate amount	Moderately	Moderately	A little	Moderately	Moderately	Good	Satisfied	Satisfied	Satisfied	Very satisfied	Very satisfied	Satisfied	Satisfied	Satisfied	Satisfied	Satisfied	Never		No	No	No	Yes
1	477	122	28	Male	Urban	Primary	Service	No	Married	16000	No	No	No	No	No	No	No	No	Very good	Very satisfied	Not at all	Not at all	Very much	An extreme amount	An extreme amount	An extreme amount	An extreme amount	Completely	Completely	Not at all	Mostly	Moderately	Good	Satisfied	Satisfied	Satisfied	Satisfied	Satisfied	Satisfied	Neither satisfied nor dissatisfied	Very satisfied	Satisfied	Satisfied	Seldom
2	477	122	28	Male	Urban	Primary	Service	No	Married	50000	No	No	No	No	No	No	No	No	Good	Satisfied	A moderate amount	A moderate amount	A moderate amount	A moderate amount	A moderate amount	A little	A moderate amount	Moderately	Moderately	A little	Moderately	Completely	Good	Satisfied	Satisfied	Very satisfied	Very satisfied	Satisfied	Very satisfied	Satisfied	Satisfied	Satisfied	Satisfied	Quite often		No	No	No	Yes
1	478	123	55	Female	Urban	Up to SSC	Housewife	No	Married	25000	No	No	No	No	No	No	No	No	Good	Satisfied	Not at all	Not at all	A moderate amount	A moderate amount	Very much	Very much	Very much	Mostly	Mostly	Moderately	Mostly	Moderately	Good	Dissatisfied	Neither satisfied nor dissatisfied	Neither satisfied nor dissatisfied	Satisfied	Satisfied	Satisfied	Dissatisfied	Neither satisfied nor dissatisfied	Satisfied	Neither satisfied nor dissatisfied	Always
2	478	123	55	Female	Semi-urban	Up to SSC	Housewife	No	Married	450000	No	No	No	No	No	No	No	No	Neither poor nor good	Satisfied	A moderate amount	A moderate amount	A moderate amount	A moderate amount	A moderate amount	A moderate amount	A moderate amount	Mostly	Moderately	Moderately	Moderately	Mostly	Neither poor nor good	Satisfied	Neither satisfied nor dissatisfied	Neither satisfied nor dissatisfied	Satisfied	Satisfied	Neither satisfied nor dissatisfied	Neither satisfied nor dissatisfied	Satisfied	Neither satisfied nor dissatisfied	Neither satisfied nor dissatisfied	Quite often		No	No	No	Yes
1	479	124	64	Male	Urban	Up to SSC	Others	No	Married	30000	No	No	No	No	No	No	No	No	Good	Satisfied	Not at all	Not at all	Very much	Very much	An extreme amount	An extreme amount	An extreme amount	Completely	Mostly	Moderately	Moderately	Moderately	Very good	Neither satisfied nor dissatisfied	Very satisfied	Very satisfied	Very satisfied	Very satisfied	Very satisfied	Very satisfied	Very satisfied	Very satisfied	Very satisfied	Never
2	479	124	64	Male	Urban	Up to SSC	Others	No	Married	200000	No	No	No	No	No	No	No	No	Good	Satisfied	A moderate amount	A moderate amount	A little	A moderate amount	A moderate amount	A moderate amount	A moderate amount	Moderately	Moderately	A little	Moderately	Moderately	Good	Satisfied	Satisfied	Satisfied	Very satisfied	Very satisfied	Satisfied	Satisfied	Satisfied	Satisfied	Satisfied	Quite often		No	No	No	Yes
1	480	153	20	Male	Urban	Primary	Unemployed	No	Single	10000	No	Yes	No	No	No	No	No	No	Very good	Very satisfied	Not at all	Not at all	A moderate amount	A moderate amount	A moderate amount	An extreme amount	An extreme amount	Completely	Completely	Completely	Moderately	Completely	Very good	Very satisfied	Very satisfied	Very satisfied	Very satisfied	Very satisfied	0	Very satisfied	Very satisfied	Very satisfied	Very dissatisfied	Quite often
2	480	153	21	Male	Rural	Primary	Service	No	Single	16000	No	Yes	No	No	No	No	No	No	Good	Satisfied	A little	Very much	Very much	Very much	A moderate amount	Very much	Very much	Mostly	Mostly	Moderately	Mostly	Mostly	Good	Satisfied	Satisfied	Satisfied	Very satisfied	Very satisfied	0	Satisfied	Very satisfied	Very satisfied	Very satisfied	Seldom		No	No	No	No
1	481	164	21	Female	Urban	Up to HSC	Student	No	Single	15000	No	No	No	No	No	No	No	No	Very good	Very satisfied	Not at all	Not at all	An extreme amount	An extreme amount	An extreme amount	An extreme amount	An extreme amount	Completely	Completely	Moderately	Completely	Completely	Very good	Very satisfied	Very satisfied	Very satisfied	Very satisfied	Very satisfied	0	Very satisfied	Very satisfied	Very satisfied	Very satisfied	Never
2	481	164	21	Female	Urban	Up to HSC	Student	No	Single	10000	No	No	No	No	No	No	No	No	Good	Very satisfied	A moderate amount	A moderate amount	A little	A moderate amount	A moderate amount	A little	A moderate amount	Moderately	Mostly	Moderately	Moderately	Mostly	Good	Satisfied	Satisfied	Satisfied	Very satisfied	Very satisfied	0	Satisfied	Very satisfied	Satisfied	Satisfied	Quite often		No	No	No	Yes
1	482	167	28	Female	Urban	Post-graduation	Service	No	Married	15000	No	No	No	No	No	No	No	No	Very good	Very satisfied	Not at all	Not at all	Very much	Very much	An extreme amount	Not at all	Not at all	Completely	Completely	Completely	Mostly	Moderately	Very good	Satisfied	Very satisfied	Very satisfied	Very satisfied	Very satisfied	Very satisfied	Very satisfied	Very satisfied	Very satisfied	Very satisfied	Seldom
2	482	167	29	Female	Urban	Post-graduation	Service	No	Married	20000	No	No	No	No	No	No	No	No	Good	Satisfied	A moderate amount	A moderate amount	A little	A moderate amount	A moderate amount	A little	A moderate amount	Moderately	Moderately	A little	Moderately	A little	Good	Satisfied	Satisfied	Satisfied	Very satisfied	Very satisfied	Satisfied	Very satisfied	Satisfied	Satisfied	Satisfied	Quite often		No	No	No	No
1	483	168	27	Female	Urban	Post-graduation	Service	No	Married	300000	No	No	No	No	No	No	No	No	Good	Neither satisfied nor dissatisfied	Very much	Very much	A moderate amount	Very much	Very much	A little	A moderate amount	Mostly	Moderately	Completely	Mostly	Not at all	Good	Dissatisfied	Satisfied	Satisfied	Satisfied	Very satisfied	Neither satisfied nor dissatisfied	Very satisfied	Very satisfied	Satisfied	Very satisfied	Very often
2	483	168	27	Female	Urban	Post-graduation	Service	No	Married	170000	No	No	No	No	No	No	No	No	Good	Satisfied	A moderate amount	A moderate amount	A little	A moderate amount	A moderate amount	A little	A moderate amount	Moderately	Moderately	Mostly	Moderately	A little	Good	Satisfied	Satisfied	Very satisfied	Very satisfied	Satisfied	Satisfied	Very satisfied	Neither satisfied nor dissatisfied	Satisfied	Satisfied	Quite often		No	No	No	Yes
1	484	169	35	Male	Urban	Post-graduation	Service	No	Married	35000	No	No	No	No	No	No	No	No	Good	Satisfied	Not at all	Not at all	Very much	Very much	Very much	A moderate amount	A moderate amount	Mostly	Mostly	Completely	Mostly	Completely	Very good	Neither satisfied nor dissatisfied	Satisfied	Satisfied	Satisfied	Very satisfied	Very satisfied	Very satisfied	Very satisfied	Satisfied	Neither satisfied nor dissatisfied	Seldom
2	484	169	35	Male	Urban	Post-graduation	Service	No	Married	80000	No	No	No	No	No	No	No	No	Good	Satisfied	A moderate amount	A moderate amount	A little	A moderate amount	A moderate amount	A little	A moderate amount	Moderately	Moderately	Moderately	A little	Moderately	Good	Satisfied	Satisfied	Satisfied	Very satisfied	Very satisfied	Satisfied	Very satisfied	Satisfied	Satisfied	Satisfied	Quite often		No	No	No	Yes
1	485	170	54	Female	Urban	Graduation	Housewife	No	Married	50000	No	No	No	Yes	No	No	No	No	Neither poor nor good	Neither satisfied nor dissatisfied	Not at all	An extreme amount	An extreme amount	An extreme amount	Very much	A little	A little	A little	Mostly	Mostly	Moderately	Mostly	Good	Satisfied	Satisfied	Neither satisfied nor dissatisfied	Neither satisfied nor dissatisfied	Very satisfied	Very satisfied	Very satisfied	Very satisfied	Very satisfied	Dissatisfied	Seldom
2	485	170	54	Female	Urban	Graduation	Housewife	No	Married	50000	No	No	No	Yes	No	No	No	No	Good	Satisfied	A moderate amount	A moderate amount	A little	A moderate amount	A moderate amount	A little	A moderate amount	Moderately	Moderately	A little	Moderately	Moderately	Good	Satisfied	Satisfied	Satisfied	Very satisfied	Satisfied	Satisfied	Satisfied	Satisfied	Very satisfied	Satisfied	Quite often		No	No	No	Yes
1	486	174	63	Male	Urban	Graduation	Others	No	Married	40000	No	No	No	No	No	No	No	No	Very good	Satisfied	Not at all	Not at all	An extreme amount	An extreme amount	Very much	A little	Very much	Moderately	Mostly	Mostly	Mostly	Not at all	Good	Satisfied	Neither satisfied nor dissatisfied	Neither satisfied nor dissatisfied	Neither satisfied nor dissatisfied	Neither satisfied nor dissatisfied	Satisfied	Satisfied	Neither satisfied nor dissatisfied	Dissatisfied	Dissatisfied	Quite often
2	486	174	64	Male	Urban	Graduation	Others	No	Married	40000	No	No	No	No	No	No	No	No	Good	Neither satisfied nor dissatisfied	Not at all	A moderate amount	Very much	Very much	A moderate amount	A little	A little	Moderately	Moderately	Moderately	Moderately	A little	Neither poor nor good	Neither satisfied nor dissatisfied	Neither satisfied nor dissatisfied	Satisfied	Satisfied	Satisfied	Satisfied	Neither satisfied nor dissatisfied	Neither satisfied nor dissatisfied	Satisfied	Satisfied	Quite often		No	No	No	Yes
1	487	175	26	Female	Urban	Post-graduation	Unemployed	No	Married	70000	No	No	No	No	No	No	No	No	Good	Dissatisfied	Very much	A moderate amount	Very much	An extreme amount	Very much	Very much	Very much	Moderately	A little	Mostly	Completely	A little	Neither poor nor good	Dissatisfied	Neither satisfied nor dissatisfied	Neither satisfied nor dissatisfied	Neither satisfied nor dissatisfied	Satisfied	Very satisfied	Satisfied	Satisfied	Satisfied	Satisfied	Quite often
2	487	175	27	Female	Urban	Post-graduation	Unemployed	No	Married	30000	No	No	No	No	No	No	No	No	Good	Satisfied	Not at all	Not at all	A moderate amount	A moderate amount	Very much	A moderate amount	A moderate amount	Moderately	Mostly	Moderately	Moderately	Moderately	Good	Satisfied	Satisfied	Satisfied	Satisfied	Satisfied	Satisfied	Neither satisfied nor dissatisfied	Satisfied	Satisfied	Satisfied	Seldom		No	No	No	Yes
1	488	186	27	Male	Urban	Graduation	Unemployed	No	Single	40000	Yes	Past smoker	No	No	No	Yes	No	No	Very good	Satisfied	Not at all	Not at all	Very much	Very much	An extreme amount	An extreme amount	Very much	Completely	Mostly	Moderately	Completely	Completely	Very good	Very satisfied	Very satisfied	Very satisfied	Very satisfied	Very satisfied	0	Very dissatisfied	Satisfied	Very satisfied	Very satisfied	Never
2	488	186	28	Male	Urban	Graduation	Unemployed	No	Single	25000	Yes	Yes	No	No	No	Yes	No	No	Neither poor nor good	Satisfied	An extreme amount	A moderate amount	A little	A moderate amount	A moderate amount	A little	A little	Moderately	Moderately	Moderately	Moderately	A little	Neither poor nor good	Neither satisfied nor dissatisfied	Neither satisfied nor dissatisfied	Neither satisfied nor dissatisfied	Satisfied	Neither satisfied nor dissatisfied	0	Dissatisfied	Neither satisfied nor dissatisfied	Neither satisfied nor dissatisfied	Satisfied	Never	Yes	No	No	No	Yes
1	489	193	26	Female	Urban	Post-graduation	Housewife	No	Married	40000	No	No	Yes	No	No	No	No	No	Very good	Satisfied	Not at all	Very much	An extreme amount	An extreme amount	Very much	A moderate amount	Very much	Completely	Mostly	Mostly	Mostly	Completely	Very good	Satisfied	Satisfied	Satisfied	Satisfied	Very satisfied	Very satisfied	Very satisfied	Very satisfied	Satisfied	Dissatisfied	Seldom
2	489	193	27	Female	Urban	Post-graduation	Housewife	No	Married	40000	No	No	Yes	No	No	No	No	No	Good	Satisfied	Not at all	A little	Very much	Very much	Very much	Very much	Very much	Mostly	Mostly	Mostly	Mostly	Mostly	Good	Satisfied	Satisfied	Satisfied	Very satisfied	Satisfied	Very satisfied	Satisfied	Very satisfied	Very satisfied	Very satisfied	Never	Yes	No	No	No	Yes
1	490	199	30	Male	Urban	Up to SSC	Service	No	Married	20000	No	No	No	No	No	No	No	No	Good	Satisfied	Not at all	Not at all	Very much	Very much	An extreme amount	An extreme amount	Very much	A little	Mostly	A little	Completely	Moderately	Very good	Satisfied	Neither satisfied nor dissatisfied	Neither satisfied nor dissatisfied	Neither satisfied nor dissatisfied	Very satisfied	Very satisfied	Very satisfied	Very satisfied	Satisfied	Dissatisfied	Seldom
2	490	199	31	Male	Urban	Up to SSC	Unemployed	No	Married	20000	No	No	No	No	No	No	No	No	Good	Satisfied	A little	Not at all	A moderate amount	Very much	Very much	A moderate amount	A moderate amount	Completely	Completely	Moderately	Moderately	Moderately	Good	Satisfied	Satisfied	Neither satisfied nor dissatisfied	Satisfied	Neither satisfied nor dissatisfied	Satisfied	Satisfied	Satisfied	Satisfied	Satisfied	Very often		No	No	No	Yes
1	491	210	40	Female	Urban	Post-graduation	Housewife	No	Married	45000	No	No	Yes	No	No	No	No	No	Very good	Very satisfied	Not at all	Not at all	A moderate amount	A moderate amount	An extreme amount	Not at all	An extreme amount	Completely	Completely	Completely	Completely	Mostly	Very good	Neither satisfied nor dissatisfied	Very satisfied	Very satisfied	Very satisfied	Very satisfied	Very satisfied	Very satisfied	Very satisfied	Dissatisfied	Dissatisfied	Seldom
2	491	210	41	Female	Urban	Post-graduation	Housewife	No	Married	50000	No	No	Yes	No	No	No	No	No	Neither poor nor good	Satisfied	Not at all	A moderate amount	A moderate amount	Very much	Very much	A moderate amount	A moderate amount	Completely	Completely	Moderately	Moderately	Moderately	Good	Neither satisfied nor dissatisfied	Satisfied	Satisfied	Satisfied	Satisfied	Satisfied	Satisfied	Satisfied	Satisfied	Satisfied	Quite often	Yes	No	No	No	Yes
1	492	216	35	Female	Urban	Post-graduation	Service	No	Married	45000	No	No	No	No	No	No	Yes	No	Very good	Satisfied	Not at all	An extreme amount	An extreme amount	An extreme amount	An extreme amount	A moderate amount	An extreme amount	Completely	Moderately	Mostly	Completely	Completely	Good	Very satisfied	Neither satisfied nor dissatisfied	Satisfied	Satisfied	Satisfied	Very satisfied	Neither satisfied nor dissatisfied	Satisfied	Very satisfied	Very satisfied	Never
2	492	216	36	Female	Urban	Post-graduation	Service	No	Married	50000	No	No	No	No	No	No	Yes	No	Poor	Dissatisfied	A moderate amount	An extreme amount	A moderate amount	A moderate amount	A little	A moderate amount	A moderate amount	A little	Moderately	Completely	Completely	Moderately	Neither poor nor good	Dissatisfied	Neither satisfied nor dissatisfied	Dissatisfied	Neither satisfied nor dissatisfied	Dissatisfied	Neither satisfied nor dissatisfied	Dissatisfied	Satisfied	Satisfied	Satisfied	Never	Yes	Yes	Yes	No	Yes
1	493	218	24	Male	Urban	Graduation	Unemployed	No	Single	35000	No	No	No	No	No	No	No	No	Good	Satisfied	Not at all	Not at all	Very much	An extreme amount	An extreme amount	A little	Not at all	Completely	Completely	A little	Mostly	Completely	Very good	Very satisfied	Very satisfied	Very satisfied	Very satisfied	Very satisfied	0	Very satisfied	Very satisfied	Satisfied	Very satisfied	Quite often
2	493	218	24	Male	Urban	Graduation	Unemployed	No	Single	35000	No	No	No	No	No	No	No	No	Good	Satisfied	Not at all	A moderate amount	An extreme amount	Very much	Very much	Very much	Very much	Completely	Completely	Moderately	Moderately	Completely	Good	Satisfied	Satisfied	Satisfied	Satisfied	Neither satisfied nor dissatisfied	0	Satisfied	Satisfied	Satisfied	Satisfied	Very often		Yes	No	No	Yes
1	494	225	71	Male	Urban	Post-graduation	Others	No	Married	50000	No	No	No	Yes	No	No	No	No	Very good	Very satisfied	Not at all	A moderate amount	An extreme amount	An extreme amount	An extreme amount	A moderate amount	A little	Mostly	Mostly	Completely	Moderately	Completely	Good	Very satisfied	Satisfied	Satisfied	Satisfied	Very satisfied	Very satisfied	Neither satisfied nor dissatisfied	Very satisfied	Very dissatisfied	Very dissatisfied	Never
2	494	225	72	Male	Urban	Post-graduation	Others	No	Married	50000	No	No	No	Yes	No	No	No	No	Very good	Very satisfied	Not at all	Not at all	An extreme amount	An extreme amount	An extreme amount	An extreme amount	An extreme amount	Completely	Completely	Completely	Completely	Completely	Very good	Very satisfied	Very satisfied	Very satisfied	Very satisfied	Very satisfied	Satisfied	Very satisfied	Very satisfied	Very satisfied	Very satisfied	Never		No	No	No	No
1	495	227	28	Male	Urban	Up to HSC	Business	No	Married	20000	No	No	No	No	No	No	No	No	Neither poor nor good	Satisfied	Not at all	Not at all	A moderate amount	Very much	Very much	A moderate amount	A moderate amount	Mostly	Mostly	Moderately	Mostly	Moderately	Very good	Neither satisfied nor dissatisfied	Satisfied	Satisfied	Satisfied	Satisfied	Very satisfied	Satisfied	Satisfied	Neither satisfied nor dissatisfied	Neither satisfied nor dissatisfied	Seldom
2	495	227	29	Male	Urban	Up to HSC	Business	No	Married	20000	No	No	No	No	No	No	No	No	Good	Satisfied	Not at all	Not at all	A moderate amount	Very much	Very much	A moderate amount	A moderate amount	Mostly	Mostly	Moderately	Moderately	Moderately	Good	Satisfied	Satisfied	Satisfied	Satisfied	Neither satisfied nor dissatisfied	Satisfied	Neither satisfied nor dissatisfied	Neither satisfied nor dissatisfied	Neither satisfied nor dissatisfied	Satisfied	Never		No	No	Yes	Yes
1	496	230	29	Male	Urban	Graduation	Service	Yes	Married	15000	No	Past smoker	No	No	No	No	No	No	Very good	Satisfied	Not at all	Not at all	Very much	Very much	An extreme amount	A moderate amount	A moderate amount	Mostly	Completely	Moderately	Completely	Moderately	Very good	Satisfied	Satisfied	Satisfied	Satisfied	Very satisfied	Very satisfied	Very satisfied	Very satisfied	Very satisfied	Neither satisfied nor dissatisfied	Seldom
2	496	230	30	Male	Urban	Graduation	Service	Yes	Married	20000	No	Yes	No	No	No	No	No	No	Neither poor nor good	Neither satisfied nor dissatisfied	A little	A little	A moderate amount	Very much	A little	A moderate amount	A moderate amount	Mostly	Moderately	Moderately	Moderately	Moderately	Neither poor nor good	Neither satisfied nor dissatisfied	Neither satisfied nor dissatisfied	Neither satisfied nor dissatisfied	Neither satisfied nor dissatisfied	Neither satisfied nor dissatisfied	Dissatisfied	Neither satisfied nor dissatisfied	Satisfied	Satisfied	Satisfied	Quite often		No	No	No	No
1	497	235	18	Male	Urban	Primary	Service	No	Single	12000	No	Past smoker	No	No	No	No	No	No	Good	Satisfied	Not at all	Not at all	An extreme amount	An extreme amount	An extreme amount	An extreme amount	An extreme amount	Completely	Completely	Completely	Completely	Completely	Very good	Very satisfied	Very satisfied	Very satisfied	Very satisfied	Very satisfied	0	Very satisfied	Very satisfied	Very satisfied	Very satisfied	Never
2	497	235	18	Male	Urban	Primary	Service	No	Single	15000	No	Past smoker	No	No	No	No	No	No	Good	Satisfied	Not at all	Not at all	A moderate amount	A moderate amount	Very much	A moderate amount	A moderate amount	Completely	Completely	Completely	Moderately	Moderately	Good	Satisfied	Satisfied	Satisfied	Satisfied	Satisfied	0	Satisfied	Neither satisfied nor dissatisfied	Satisfied	Satisfied	Very often		No	No	No	Yes
1	498	236	24	Male	Urban	Up to HSC	Student	No	Single	30000	Yes	No	No	No	No	No	No	No	Very good	Very satisfied	Not at all	Not at all	A moderate amount	A moderate amount	An extreme amount	A moderate amount	A moderate amount	Completely	Completely	Moderately	Completely	Completely	Very good	Dissatisfied	Very satisfied	Very satisfied	Neither satisfied nor dissatisfied	Neither satisfied nor dissatisfied	0	Very satisfied	Satisfied	Very satisfied	Very satisfied	Quite often
2	498	236	24	Male	Urban	Up to HSC	Student	No	Single	40000	Yes	Yes	No	No	No	No	No	No	Good	Satisfied	Very much	Not at all	Not at all	Very much	Very much	Very much	Very much	Mostly	Mostly	Moderately	Moderately	Mostly	Good	Satisfied	Satisfied	Satisfied	Satisfied	Satisfied	0	Satisfied	Satisfied	Satisfied	Satisfied	Never		No	No	No	No
1	499	241	35	Male	Urban	Up to SSC	Service	No	Married	15000	No	No	No	No	No	No	No	No	Very good	Very satisfied	Not at all	Not at all	Very much	Very much	An extreme amount	Very much	Very much	Completely	Completely	Mostly	Mostly	Moderately	Very good	Very satisfied	Very satisfied	Very satisfied	Very satisfied	Very satisfied	Very satisfied	Very satisfied	Very satisfied	Very satisfied	Very satisfied	Quite often
2	499	241	36	Male	Urban	Up to SSC	Service	No	Married	20000	No	Yes	No	No	No	No	No	No	Good	Satisfied	Not at all	Not at all	Very much	Very much	Very much	Very much	Very much	Mostly	Mostly	Moderately	Moderately	Moderately	Good	Very satisfied	Very satisfied	Very satisfied	Satisfied	Satisfied	Satisfied	Satisfied	Satisfied	Very satisfied	Very satisfied	Never		No	No	No	Yes
1	500	243	28	Male	Urban	Up to HSC	Service	No	Single	10000	Yes	Yes	No	No	No	No	No	No	Neither poor nor good	Satisfied	Not at all	Not at all	Very much	Very much	Very much	A moderate amount	A moderate amount	Mostly	Mostly	Moderately	Mostly	A little	Very good	Very satisfied	Satisfied	Satisfied	Satisfied	Very satisfied	0	Very satisfied	Very dissatisfied	Very satisfied	Very dissatisfied	Very often
2	500	243	29	Male	Urban	Up to HSC	Service	No	Single	15000	Yes	Yes	No	No	No	No	No	No	Good	Satisfied	Not at all	Not at all	Very much	Very much	Very much	Very much	Very much	Mostly	Mostly	Moderately	Moderately	Moderately	Good	Satisfied	Satisfied	Satisfied	Satisfied	Satisfied	0	Satisfied	Satisfied	Satisfied	Satisfied	Never		No	No	No	No
1	501	244	41	Female	Urban	Post-graduation	Housewife	No	Married	40000	No	No	No	No	No	Yes	No	No	Good	Satisfied	Not at all	Not at all	Very much	Very much	A moderate amount	A moderate amount	A moderate amount	Moderately	Mostly	Moderately	Completely	Completely	Good	Neither satisfied nor dissatisfied	Neither satisfied nor dissatisfied	Neither satisfied nor dissatisfied	Satisfied	Very satisfied	Very satisfied	Very satisfied	Satisfied	Neither satisfied nor dissatisfied	Neither satisfied nor dissatisfied	Quite often
2	501	244	42	Female	Urban	Post-graduation	Housewife	No	Married	40000	No	No	No	No	No	Yes	No	No	Neither poor nor good	Satisfied	Not at all	Not at all	A moderate amount	A moderate amount	Very much	A moderate amount	A moderate amount	Moderately	Moderately	Moderately	Moderately	Moderately	Good	Neither satisfied nor dissatisfied	Satisfied	Satisfied	Satisfied	Neither satisfied nor dissatisfied	Neither satisfied nor dissatisfied	Neither satisfied nor dissatisfied	Neither satisfied nor dissatisfied	Satisfied	Satisfied	Very often		No	No	No	Yes
1	502	1001	40	Female	Urban	Graduation	Service	No	Married	100000	No	No	No	Yes	No	No	No	No	Very good	Satisfied	A little	A moderate amount	Very much	Very much	Very much	An extreme amount	Very much	Not at all	Mostly	Completely	Mostly	A little	Good	Satisfied	Satisfied	Satisfied	Very satisfied	Very satisfied	Dissatisfied	Very satisfied	Very satisfied	Satisfied	Satisfied	Very often
2	502	1001	41	Female	Urban	Graduation	Housewife	No	Married	40000	No	No	No	Yes	No	Yes	No	No	Neither poor nor good	Neither satisfied nor dissatisfied	Very much	Very much	A moderate amount	Very much	A moderate amount	A little	A moderate amount	Mostly	Mostly	Moderately	Mostly	Moderately	Good	Satisfied	Satisfied	Satisfied	Neither satisfied nor dissatisfied	Satisfied	Satisfied	Satisfied	Neither satisfied nor dissatisfied	Neither satisfied nor dissatisfied	Satisfied	Seldom	Yes	No	No	Yes	Yes
1	503	1002	25	Male	Urban	Up to HSC	Student	No	Single	40000	No	No	No	No	No	No	No	No	Good	Neither satisfied nor dissatisfied	Not at all	Not at all	Very much	An extreme amount	Very much	A moderate amount	Very much	Moderately	Mostly	A little	Mostly	Moderately	Very good	Satisfied	Satisfied	Satisfied	Satisfied	Very satisfied	0	Very satisfied	Satisfied	Satisfied	Satisfied	Quite often
2	503	1002	26	Male	Urban	Graduation	Business	No	Single	30000	No	No	No	No	No	Yes	No	No	Very poor	Dissatisfied	Very much	A moderate amount	Very much	A moderate amount	A moderate amount	Very much	A moderate amount	Moderately	Moderately	Not at all	Mostly	Completely	Good	Very satisfied	Satisfied	Satisfied	Satisfied	Satisfied	0	Neither satisfied nor dissatisfied	Dissatisfied	Dissatisfied	Neither satisfied nor dissatisfied	Quite often	Yes	No	No	No	No
1	504	1003	28	Female	Urban	Graduation	Service	No	Married	60000	No	No	No	Yes	No	No	No	No	Good	Satisfied	A moderate amount	A little	Very much	An extreme amount	An extreme amount	A moderate amount	A moderate amount	Mostly	Mostly	A little	Mostly	A little	Very good	Satisfied	Neither satisfied nor dissatisfied	Satisfied	Very satisfied	Very satisfied	Very satisfied	Satisfied	Satisfied	Neither satisfied nor dissatisfied	Satisfied	Very often
2	504	1003	28	Female	Urban	Graduation	Service	No	Married	30000	No	No	Yes	Yes	No	No	No	No	Very poor	Very dissatisfied	Very much	Very much	An extreme amount	Very much	Very much	Very much	Very much	Mostly	Completely	Mostly	Completely	Mostly	Good	Satisfied	Satisfied	Satisfied	Satisfied	Very satisfied	Satisfied	Dissatisfied	Very dissatisfied	Dissatisfied	Neither satisfied nor dissatisfied	Seldom	Yes	No	No	No	No
1	505	1004	22	Male	Urban	Up to HSC	Student	No	Single	40000	No	No	No	No	No	No	No	No	Good	Satisfied	Not at all	Not at all	A moderate amount	Very much	A moderate amount	Very much	A moderate amount	Not at all	Mostly	Moderately	Mostly	Mostly	Good	Satisfied	Satisfied	Satisfied	Satisfied	Very satisfied	0	Very satisfied	Satisfied	Satisfied	Satisfied	Quite often
2	505	1004	22	Male	Urban	Up to HSC	Student	No	Single	30000	No	No	No	No	No	No	No	No	Very poor	Very satisfied	Very much	An extreme amount	An extreme amount	An extreme amount	An extreme amount	An extreme amount	An extreme amount	Completely	Completely	Completely	Completely	Completely	Very good	Very satisfied	Very satisfied	Very satisfied	Very satisfied	Very satisfied	0	Very satisfied	Very satisfied	Very dissatisfied	Satisfied	Never	No	No	No	No	No
1	506	1005	41	Male	Urban	Graduation	Service	No	Married	85000	No	Yes	Yes	No	Yes	No	No	No	Neither poor nor good	Neither satisfied nor dissatisfied	A little	Not at all	An extreme amount	A moderate amount	A moderate amount	Very much	A moderate amount	Mostly	Moderately	Mostly	A little	Mostly	Neither poor nor good	Satisfied	Satisfied	Very satisfied	Very satisfied	Very satisfied	Satisfied	Satisfied	Satisfied	Satisfied	Satisfied	Never
2	506	1005	41	Male	Urban	Graduation	Business	No	Married	35000	No	Yes	Yes	No	Yes	No	No	No	Very poor	Satisfied	A moderate amount	A moderate amount	Very much	Very much	Very much	An extreme amount	An extreme amount	Completely	Completely	Completely	Completely	Completely	Very good	Very satisfied	Very satisfied	Very satisfied	Very satisfied	Satisfied	Satisfied	Satisfied	Satisfied	Neither satisfied nor dissatisfied	Satisfied	Never	Yes	No	No	No	No
1	507	1006	36	Female	Urban	Up to HSC	Housewife	No	Married	20000	No	No	No	No	No	No	No	No	Good	Satisfied	A moderate amount	A little	An extreme amount	Very much	Very much	Very much	An extreme amount	Moderately	Mostly	Moderately	Moderately	Mostly	Good	Satisfied	Satisfied	Neither satisfied nor dissatisfied	Satisfied	Satisfied	Very satisfied	Satisfied	Satisfied	Neither satisfied nor dissatisfied	Satisfied	Quite often
2	507	1006	36	Female	Urban	Up to HSC	Housewife	No	Married	40000	No	No	Yes	No	No	No	No	No	Very poor	Dissatisfied	A moderate amount	A moderate amount	A little	Very much	A moderate amount	Very much	A moderate amount	Moderately	Mostly	A little	Completely	Moderately	Good	Satisfied	Neither satisfied nor dissatisfied	Satisfied	Satisfied	Very satisfied	Neither satisfied nor dissatisfied	Dissatisfied	Neither satisfied nor dissatisfied	Satisfied	Satisfied	Never	Yes	No	No	No	No
1	508	1007	64	Female	Urban	Up to SSC	Others	No	Married	80000	No	No	Yes	Yes	No	No	No	No	Good	Dissatisfied	An extreme amount	A moderate amount	A moderate amount	A moderate amount	A little	A moderate amount	Very much	Not at all	Moderately	Mostly	Moderately	A little	Very poor	Very dissatisfied	Dissatisfied	Dissatisfied	Neither satisfied nor dissatisfied	Satisfied	Satisfied	Satisfied	Neither satisfied nor dissatisfied	Neither satisfied nor dissatisfied	Neither satisfied nor dissatisfied	Very often
2	508	1007	64	Female	Urban	Up to SSC	Others	No	Married	30000	No	No	Yes	Yes	No	No	No	No	Very poor	Satisfied	A moderate amount	A moderate amount	Very much	A moderate amount	A moderate amount	A moderate amount	A moderate amount	Moderately	Moderately	Completely	Completely	Completely	Very good	Very satisfied	Very satisfied	Very satisfied	Very satisfied	Very satisfied	Very satisfied	Very satisfied	Very satisfied	Dissatisfied	Neither satisfied nor dissatisfied	Quite often	Yes	No	No	No	No
1	509	1008	36	Female	Urban	Up to HSC	Service	No	Married	80000	No	No	No	No	No	No	No	No	Very good	Satisfied	Not at all	Not at all	An extreme amount	An extreme amount	Very much	Very much	An extreme amount	Completely	Mostly	Completely	Completely	A little	Very good	Satisfied	Satisfied	Very satisfied	Satisfied	Satisfied	Very satisfied	Very satisfied	Satisfied	Satisfied	Satisfied	Seldom
2	509	1008	36	Female	Urban	Up to HSC	Service	No	Married	30000	No	No	Yes	No	No	No	No	No	Very good	Neither satisfied nor dissatisfied	A moderate amount	A moderate amount	A moderate amount	Very much	A moderate amount	A moderate amount	A moderate amount	Mostly	Mostly	Mostly	Mostly	Mostly	Good	Very satisfied	Very satisfied	Very satisfied	Very satisfied	Very satisfied	Very satisfied	Very satisfied	Very satisfied	Very satisfied	Very satisfied	Never	Yes	No	No	No	No
1	510	1009	58	Female	Urban	Up to HSC	Housewife	No	Divorced	60000	No	No	No	No	No	No	No	No	Good	Satisfied	A little	Not at all	A moderate amount	A moderate amount	A moderate amount	Very much	Very much	Moderately	Moderately	Mostly	A little	Moderately	Neither poor nor good	Satisfied	Neither satisfied nor dissatisfied	Satisfied	Neither satisfied nor dissatisfied	Satisfied	Satisfied	Satisfied	Satisfied	Neither satisfied nor dissatisfied	Satisfied	Quite often
2	510	1009	58	Female	Urban	Up to HSC	Housewife	No	Divorced	25000	No	No	Yes	Yes	No	No	No	No	Very poor	Very satisfied	Very much	Very much	Very much	An extreme amount	A moderate amount	A moderate amount	A moderate amount	Mostly	Mostly	Mostly	Mostly	Mostly	Good	Very satisfied	Very satisfied	Very satisfied	Very satisfied	Very satisfied	Very satisfied	Very satisfied	Very satisfied	Very satisfied	Very satisfied	Never	Yes	No	No	No	No
1	511	1010	28	Male	Urban	Graduation	Service	No	Single	60000	No	No	No	No	No	No	No	No	Neither poor nor good	Neither satisfied nor dissatisfied	A little	Not at all	An extreme amount	An extreme amount	Very much	Very much	A moderate amount	Moderately	Moderately	Mostly	Moderately	A little	Good	Satisfied	Satisfied	Neither satisfied nor dissatisfied	Satisfied	Satisfied	0	Very satisfied	Satisfied	Neither satisfied nor dissatisfied	Satisfied	Seldom
2	511	1010	28	Male	Urban	Graduation	Business	No	Married	40000	No	No	No	Yes	No	No	No	No	Very poor	Satisfied	Very much	Very much	Very much	Very much	Very much	Very much	An extreme amount	Completely	Completely	Completely	Completely	Completely	Very good	Very satisfied	Very satisfied	Satisfied	Satisfied	Satisfied	Satisfied	Satisfied	Satisfied	Dissatisfied	Neither satisfied nor dissatisfied	Never	No	No	No	No	No
1	512	1033	64	Male	Urban	Graduation	Business	No	Married	65000	Yes	Past smoker	Yes	No	No	No	No	No	Neither poor nor good	Neither satisfied nor dissatisfied	Very much	Very much	A little	Not at all	Not at all	A moderate amount	A little	Mostly	Moderately	Completely	Moderately	Moderately	Neither poor nor good	Satisfied	Very satisfied	Very satisfied	Satisfied	Satisfied	Neither satisfied nor dissatisfied	Very satisfied	Neither satisfied nor dissatisfied	Satisfied	Satisfied	Very often
2	512	1033	64	Male	Urban	Graduation	Business	No	Married	70000	Yes	Past smoker	Yes	Yes	No	No	No	No	Good	Neither satisfied nor dissatisfied	An extreme amount	An extreme amount	An extreme amount	Very much	A little	A moderate amount	Very much	Moderately	Moderately	Completely	Completely	Moderately	Neither poor nor good	Satisfied	Neither satisfied nor dissatisfied	Neither satisfied nor dissatisfied	Satisfied	Satisfied	Neither satisfied nor dissatisfied	Satisfied	Satisfied	Satisfied	Satisfied	Quite often	Yes	Yes	No	No	Yes
1	513	1112	38	Female	Urban	Up to SSC	Housewife	No	Married	30000	No	No	No	No	No	No	No	No	Good	Satisfied	A moderate amount	A little	An extreme amount	Very much	Very much	Very much	An extreme amount	Moderately	Mostly	Moderately	Moderately	Mostly	Good	Satisfied	Satisfied	Neither satisfied nor dissatisfied	Satisfied	Satisfied	Very satisfied	Satisfied	Satisfied	Neither satisfied nor dissatisfied	Satisfied	Quite often
2	513	1112	38	Male	Urban	Up to SSC	Housewife	No	Married	30000	No	No	No	No	No	No	No	No	Good	Satisfied	Not at all	Not at all	An extreme amount	Very much	Very much	Very much	Very much	Completely	Completely	Moderately	Moderately	Moderately	Good	Satisfied	Satisfied	Satisfied	Satisfied	Satisfied	Satisfied	Satisfied	Satisfied	Satisfied	Satisfied	Very often		No	No	No	No
1	514	1300	47	Male	Semi-urban	Up to HSC	Business	No	Married	40000	No	Yes	No	No	No	No	No	No	Neither poor nor good	Satisfied	A moderate amount	A moderate amount	Very much	Very much	A moderate amount	Very much	A moderate amount	Moderately	Moderately	Mostly	Moderately	Moderately	Neither poor nor good	Dissatisfied	Satisfied	Neither satisfied nor dissatisfied	Satisfied	Neither satisfied nor dissatisfied	Neither satisfied nor dissatisfied	Satisfied	Satisfied	Satisfied	Neither satisfied nor dissatisfied	Quite often
2	514	1300	48	Male	Semi-urban	Up to HSC	Business	No	Married	40000	No	Yes	No	No	No	No	No	No	Good	Neither satisfied nor dissatisfied	A little	A moderate amount	A moderate amount	A moderate amount	A moderate amount	Very much	A moderate amount	Moderately	Mostly	Moderately	Moderately	Mostly	Neither poor nor good	Neither satisfied nor dissatisfied	Satisfied	Satisfied	Satisfied	Satisfied	Satisfied	Satisfied	Satisfied	Neither satisfied nor dissatisfied	Neither satisfied nor dissatisfied	Seldom		No	No	No	Yes
1	515	1724	26	Male	Urban	Post-graduation	Service	No	Single	30000	No	No	No	No	No	No	No	No	Good	Neither satisfied nor dissatisfied	A moderate amount	Very much	A moderate amount	A little	A little	Very much	Very much	Mostly	Moderately	Completely	Mostly	Moderately	Good	Satisfied	Satisfied	Satisfied	Neither satisfied nor dissatisfied	Satisfied	0	Satisfied	Very satisfied	Satisfied	Neither satisfied nor dissatisfied	Very often
2	515	1724	26	Male	Urban	Post-graduation	Service	No	Single	30000	No	No	No	No	No	No	No	No	Very good	Very satisfied	Not at all	Not at all	Very much	An extreme amount	Very much	Very much	Very much	Completely	Completely	Mostly	Mostly	Moderately	Good	Very satisfied	Very satisfied	Very satisfied	Very satisfied	Satisfied	0	Satisfied	Satisfied	Very satisfied	Very satisfied	Never		No	No	No	No
1	516	2001	31	Female	Urban	Graduation	Service	Yes	Married	30000	Yes	Yes	Yes	Yes	Yes	Yes	No	No	Good	Satisfied	A moderate amount	A little	Very much	Very much	Very much	A little	A moderate amount	Mostly	Mostly	Mostly	A little	Mostly	Good	Satisfied	Satisfied	Satisfied	Satisfied	Neither satisfied nor dissatisfied	Satisfied	Satisfied	Very satisfied	Satisfied	Dissatisfied	Seldom
2	516	2001	32	Female	Urban	Graduation	Service	Yes	Married	35000	Yes	Yes	Yes	Yes	Yes	Yes	No	No	Neither poor nor good	Neither satisfied nor dissatisfied	A moderate amount	A little	A moderate amount	A moderate amount	A moderate amount	Very much	A moderate amount	Moderately	Moderately	Moderately	Moderately	Moderately	Neither poor nor good	Satisfied	Satisfied	Satisfied	Satisfied	Satisfied	Satisfied	Satisfied	Satisfied	Satisfied	Satisfied	Never		No	No	No	Yes
1	517	2002	50	Male	Urban	Post-graduation	Service	No	Married	20000	No	Yes	Yes	No	No	Yes	No	Yes	Poor	Dissatisfied	A little	Very much	A little	A little	A moderate amount	A little	A moderate amount	Mostly	Mostly	Mostly	A little	Mostly	Poor	Dissatisfied	Satisfied	Neither satisfied nor dissatisfied	Dissatisfied	Neither satisfied nor dissatisfied	Dissatisfied	Dissatisfied	Dissatisfied	Dissatisfied	Dissatisfied	Seldom
2	517	2002	50	Male	Semi-urban	Post-graduation	Service	No	Married	55000	No	Yes	Yes	No	No	Yes	No	Yes	Good	Satisfied	A little	A little	A moderate amount	A moderate amount	A moderate amount	A moderate amount	A moderate amount	Moderately	Moderately	Moderately	Moderately	Moderately	Good	Satisfied	Satisfied	Satisfied	Satisfied	Satisfied	Neither satisfied nor dissatisfied	Satisfied	Satisfied	Satisfied	Satisfied	Seldom	Yes	No	No	No	No
1	518	2003	48	Female	Urban	Graduation	Service	No	Married	30000	No	Yes	No	No	Yes	Yes	Yes	Yes	Poor	Neither satisfied nor dissatisfied	A moderate amount	A little	A moderate amount	A little	Very much	A moderate amount	A little	Mostly	A little	A little	A little	Moderately	Good	Satisfied	Dissatisfied	Satisfied	Satisfied	Neither satisfied nor dissatisfied	Satisfied	Satisfied	Very satisfied	Satisfied	Dissatisfied	Seldom
2	518	2003	50	Female	Urban	Graduation	Housewife	No	Married	80000	No	Yes	No	No	Yes	Yes	Yes	Yes	Good	Satisfied	A little	An extreme amount	A moderate amount	A moderate amount	Very much	Very much	Very much	Completely	Completely	Moderately	Moderately	Moderately	Good	Dissatisfied	Satisfied	Satisfied	Satisfied	Neither satisfied nor dissatisfied	Satisfied	Satisfied	Satisfied	Satisfied	Satisfied	Quite often		No	No	No	No
1	519	2004	65	Male	Urban	Graduation	Others	No	Divorced	300000	No	Yes	Yes	Yes	Yes	Yes	No	No	Poor	Dissatisfied	A little	Very much	A little	A little	A moderate amount	A little	A moderate amount	Mostly	Mostly	Mostly	Mostly	Mostly	Poor	Satisfied	Satisfied	Neither satisfied nor dissatisfied	Dissatisfied	Neither satisfied nor dissatisfied	Very satisfied	Dissatisfied	Dissatisfied	Dissatisfied	Dissatisfied	Always
2	519	2004	66	Male	Urban	Graduation	Others	No	Divorced	70000	No	Yes	Yes	Yes	Yes	Yes	No	No	Good	Satisfied	A moderate amount	Very much	A moderate amount	Very much	A moderate amount	A moderate amount	Very much	Mostly	Mostly	Mostly	Mostly	Mostly	Good	Very dissatisfied	Satisfied	Satisfied	Satisfied	Satisfied	Satisfied	Satisfied	Satisfied	Satisfied	Satisfied	Never	Yes	No	No	No	No
1	520	2005	55	Male	Urban	Graduation	Service	No	Divorced	80000	Yes	Yes	No	No	No	No	Yes	No	Good	Satisfied	A moderate amount	A little	Very much	Very much	Not at all	A little	A moderate amount	A little	Mostly	Mostly	A little	Mostly	Very poor	Satisfied	Satisfied	Satisfied	Very dissatisfied	Neither satisfied nor dissatisfied	Neither satisfied nor dissatisfied	Neither satisfied nor dissatisfied	Very satisfied	Satisfied	Satisfied	Seldom
2	520	2005	56	Male	Urban	Graduation	Service	No	Married	30000	Yes	Yes	Yes	No	No	No	Yes	No	Good	Neither satisfied nor dissatisfied	A moderate amount	A little	A moderate amount	A moderate amount	A moderate amount	A moderate amount	A little	A little	Mostly	Moderately	A little	Not at all	Poor	Neither satisfied nor dissatisfied	Neither satisfied nor dissatisfied	Neither satisfied nor dissatisfied	Neither satisfied nor dissatisfied	Satisfied	Satisfied	Neither satisfied nor dissatisfied	Dissatisfied	Dissatisfied	Dissatisfied	Quite often	Yes	No	No	Yes	Yes
1	521	2007	23	Female	Urban	Up to HSC	Student	No	Single	40000	No	Yes	Yes	Yes	Yes	No	Yes	Yes	Good	Satisfied	A moderate amount	A little	Very much	Very much	Very much	A little	A moderate amount	Mostly	Mostly	Mostly	Moderately	Mostly	Good	Satisfied	Satisfied	Satisfied	Satisfied	Neither satisfied nor dissatisfied	0	Satisfied	Dissatisfied	Satisfied	Neither satisfied nor dissatisfied	Seldom
2	521	2007	23	Female	Semi-urban	Up to HSC	Housewife	No	Married	20000	No	Yes	Yes	Yes	Yes	No	Yes	Yes	Neither poor nor good	Neither satisfied nor dissatisfied	A little	Not at all	A little	A little	A little	A little	A little	A little	A little	A little	A little	A little	Neither poor nor good	Neither satisfied nor dissatisfied	Neither satisfied nor dissatisfied	Neither satisfied nor dissatisfied	Neither satisfied nor dissatisfied	Neither satisfied nor dissatisfied	Neither satisfied nor dissatisfied	Neither satisfied nor dissatisfied	Neither satisfied nor dissatisfied	Neither satisfied nor dissatisfied	Neither satisfied nor dissatisfied	Seldom		No	No	No	No
1	522	2008	68	Male	Urban	Up to HSC	Service	No	Married	20000	No	No	Yes	Yes	No	No	No	No	Good	Neither satisfied nor dissatisfied	An extreme amount	An extreme amount	Not at all	A moderate amount	A moderate amount	A little	A little	Moderately	A little	Moderately	Moderately	A little	Neither poor nor good	Satisfied	Neither satisfied nor dissatisfied	Satisfied	Neither satisfied nor dissatisfied	Neither satisfied nor dissatisfied	Neither satisfied nor dissatisfied	Satisfied	Satisfied	Very satisfied	Neither satisfied nor dissatisfied	Always
2	522	2008	69	Male	Urban	Up to HSC	Service	No	Married	20000	No	No	Yes	No	No	No	No	No	Good	Satisfied	A moderate amount	A moderate amount	A moderate amount	Very much	A moderate amount	A moderate amount	A moderate amount	Moderately	Moderately	Moderately	Moderately	Mostly	Very good	Neither satisfied nor dissatisfied	Satisfied	Satisfied	Very satisfied	Satisfied	Very satisfied	Satisfied	Satisfied	Neither satisfied nor dissatisfied	Satisfied	Quite often	Yes	No	No	No	No
1	523	2009	42	Female	Urban	Up to HSC	Service	No	Married	30000	Yes	Yes	No	No	Yes	No	No	No	Good	Satisfied	A moderate amount	A little	Very much	Very much	Very much	A little	A moderate amount	Mostly	Mostly	Mostly	A little	Mostly	Good	Neither satisfied nor dissatisfied	Satisfied	Satisfied	Satisfied	Dissatisfied	Satisfied	Satisfied	Very satisfied	Satisfied	Dissatisfied	Seldom
2	523	2009	42	Female	Urban	Up to HSC	Housewife	No	Married	50000	Yes	Yes	No	No	Yes	No	No	No	Good	Satisfied	A moderate amount	Very much	Very much	Very much	A moderate amount	Very much	Very much	Mostly	Moderately	Moderately	Moderately	Mostly	Good	Satisfied	Satisfied	Satisfied	Satisfied	Satisfied	Satisfied	Satisfied	Satisfied	Satisfied	Neither satisfied nor dissatisfied	Never		No	No	No	No
1	524	2011	56	Male	Urban	Graduation	Others	No	Married	30000	Yes	Yes	No	No	No	Yes	Yes	Yes	Poor	Neither satisfied nor dissatisfied	A moderate amount	A little	A moderate amount	A little	Very much	A moderate amount	A moderate amount	Mostly	A little	A little	A little	Mostly	Good	Satisfied	Dissatisfied	Satisfied	Satisfied	Neither satisfied nor dissatisfied	Satisfied	Satisfied	Satisfied	Satisfied	Dissatisfied	Seldom
2	524	2011	56	Male	Urban	Graduation	Others	No	Married	30000	Yes	Past smoker	No	Yes	No	Yes	Yes	Yes	Neither poor nor good	Satisfied	A little	A little	A moderate amount	An extreme amount	Very much	Very much	Very much	Mostly	Mostly	Mostly	Mostly	Moderately	Neither poor nor good	Dissatisfied	Satisfied	Satisfied	Satisfied	Satisfied	Satisfied	Satisfied	Satisfied	Dissatisfied	Dissatisfied	Seldom	Yes	No	No	No	No
1	525	2018	35	Male	Urban	Post-graduation	Service	No	Married	20000	Yes	Yes	No	Yes	No	Yes	No	Yes	Poor	Dissatisfied	A little	Very much	A little	A little	A moderate amount	A little	A little	Mostly	Mostly	Mostly	A little	Mostly	Poor	Satisfied	Satisfied	Neither satisfied nor dissatisfied	Dissatisfied	Dissatisfied	Dissatisfied	Dissatisfied	Dissatisfied	Dissatisfied	Dissatisfied	Seldom
2	525	2018	35	Male	Urban	Post-graduation	Service	No	Married	15000	Yes	Yes	No	Yes	No	Yes	No	Yes	Good	Satisfied	Not at all	An extreme amount	An extreme amount	A moderate amount	An extreme amount	A moderate amount	A moderate amount	Moderately	Moderately	Moderately	Moderately	Moderately	Good	Satisfied	Satisfied	Satisfied	Satisfied	Satisfied	Satisfied	Satisfied	Satisfied	Satisfied	Satisfied	Never		No	No	No	No
1	526	2019	25	Male	Urban	Graduation	Service	No	Single	30000	Yes	Yes	Yes	Yes	Yes	No	Yes	No	Poor	Neither satisfied nor dissatisfied	A moderate amount	A little	A moderate amount	A little	Very much	A moderate amount	A moderate amount	Mostly	A little	A little	Mostly	Mostly	Good	Neither satisfied nor dissatisfied	Dissatisfied	Satisfied	Satisfied	Neither satisfied nor dissatisfied	0	Satisfied	Satisfied	Satisfied	Dissatisfied	Seldom
2	526	2019	25	Male	Urban	Graduation	Service	No	Married	33000	Yes	Yes	Yes	Yes	Yes	No	Yes	No	Neither poor nor good	Satisfied	A little	An extreme amount	A moderate amount	A moderate amount	A moderate amount	A moderate amount	A moderate amount	Completely	Moderately	Moderately	Moderately	A little	Good	Neither satisfied nor dissatisfied	Neither satisfied nor dissatisfied	Neither satisfied nor dissatisfied	Satisfied	Satisfied	Satisfied	Satisfied	Neither satisfied nor dissatisfied	Satisfied	Satisfied	Quite often		No	No	No	No
1	527	2020	34	Male	Urban	Graduation	Service	No	Married	30000	Yes	Yes	Yes	No	No	Yes	Yes	No	Poor	Dissatisfied	A little	Very much	A little	A little	A moderate amount	A little	Very much	Mostly	Mostly	Mostly	A little	Moderately	Poor	Satisfied	Satisfied	Neither satisfied nor dissatisfied	Dissatisfied	Neither satisfied nor dissatisfied	Satisfied	Dissatisfied	Dissatisfied	Dissatisfied	Dissatisfied	Very often
2	527	2020	34	Male	Urban	Graduation	Service	No	Married	60000	No	No	Yes	No	No	Yes	Yes	No	Neither poor nor good	Satisfied	A moderate amount	A moderate amount	A little	A moderate amount	A moderate amount	A moderate amount	A moderate amount	Completely	Moderately	A little	A little	Not at all	Good	Satisfied	Satisfied	Satisfied	Satisfied	Neither satisfied nor dissatisfied	Satisfied	Neither satisfied nor dissatisfied	Neither satisfied nor dissatisfied	Neither satisfied nor dissatisfied	Satisfied	Quite often		No	No	No	No
1	528	2027	32	Male	Urban	Up to HSC	Business	No	Married	300000	Yes	Yes	No	No	Yes	Yes	No	Yes	Poor	Neither satisfied nor dissatisfied	A moderate amount	A little	A moderate amount	A little	Very much	A moderate amount	A little	Mostly	A little	A little	A little	Moderately	Good	Satisfied	Dissatisfied	Satisfied	Satisfied	Neither satisfied nor dissatisfied	Neither satisfied nor dissatisfied	Satisfied	Very satisfied	Satisfied	Dissatisfied	Seldom
2	528	2027	32	Male	Urban	Up to HSC	Service	No	Married	25000	Yes	Yes	No	No	Yes	Yes	No	Yes	Good	Satisfied	Not at all	A moderate amount	A little	Very much	A moderate amount	A moderate amount	A moderate amount	Completely	Moderately	Moderately	Moderately	A little	Good	Neither satisfied nor dissatisfied	Satisfied	Satisfied	Satisfied	Neither satisfied nor dissatisfied	Satisfied	Neither satisfied nor dissatisfied	Satisfied	Satisfied	Satisfied	Quite often		No	No	No	No
1	529	2028	30	Male	Urban	Graduation	Service	No	Married	30000	Yes	Yes	Yes	Yes	Yes	Yes	No	No	Poor	Dissatisfied	A little	Very much	A little	A little	A moderate amount	A little	A moderate amount	Mostly	Mostly	Mostly	Mostly	Mostly	Poor	Satisfied	Satisfied	Neither satisfied nor dissatisfied	Dissatisfied	Neither satisfied nor dissatisfied	Satisfied	Dissatisfied	Dissatisfied	Dissatisfied	Dissatisfied	Always
2	529	2028	31	Male	Urban	Graduation	Unemployed	No	Married	70000	Yes	Yes	Yes	Yes	Yes	Yes	No	No	Good	Very satisfied	A moderate amount	A moderate amount	A moderate amount	A little	A moderate amount	A moderate amount	A moderate amount	Moderately	Moderately	Moderately	Mostly	Mostly	Good	Satisfied	Satisfied	Satisfied	Very satisfied	Satisfied	Satisfied	Satisfied	Satisfied	Satisfied	Satisfied	Quite often		No	No	No	No
1	530	2031	39	Female	Urban	Post-graduation	Service	No	Married	40000	Yes	No	Yes	Yes	No	No	No	No	Good	Satisfied	A moderate amount	A little	Very much	Very much	Very much	A little	A moderate amount	Mostly	Mostly	Mostly	Moderately	Mostly	Good	Satisfied	Satisfied	Satisfied	Satisfied	Neither satisfied nor dissatisfied	Satisfied	Satisfied	Dissatisfied	Satisfied	Neither satisfied nor dissatisfied	Seldom
2	530	2031	39	Female	Urban	Post-graduation	Service	No	Married	80000	Yes	No	Yes	Yes	No	No	No	No	Good	Satisfied	A moderate amount	Very much	Very much	Very much	A moderate amount	Very much	Very much	Moderately	Moderately	Mostly	Mostly	A little	Good	Neither satisfied nor dissatisfied	Satisfied	Satisfied	Satisfied	Satisfied	Satisfied	Satisfied	Satisfied	Satisfied	Satisfied	Quite often		No	No	No	No
1	531	2033	40	Male	Urban	Graduation	Business	No	Married	300000	Yes	Yes	No	No	Yes	No	No	No	Good	Satisfied	A moderate amount	A little	Very much	Very much	Very much	A little	A moderate amount	Mostly	Mostly	Mostly	A little	Mostly	Good	Neither satisfied nor dissatisfied	Satisfied	Satisfied	Satisfied	Dissatisfied	Satisfied	Satisfied	Very satisfied	Satisfied	Dissatisfied	Seldom
2	531	2033	40	Male	Urban	Graduation	Business	No	Married	40000	Yes	Yes	No	No	Yes	No	No	No	Good	Satisfied	A moderate amount	Not at all	Very much	An extreme amount	An extreme amount	An extreme amount	Very much	Mostly	Mostly	Completely	Mostly	Completely	Good	Satisfied	Satisfied	Very satisfied	Satisfied	Satisfied	Satisfied	Very satisfied	Very satisfied	Very satisfied	Very satisfied	Always		No	No	No	No
1	532	2035	58	Female	Urban	Up to HSC	Housewife	No	Divorced	30000	No	Yes	No	No	No	Yes	Yes	No	Poor	Neither satisfied nor dissatisfied	A moderate amount	A little	A moderate amount	A little	Very much	A moderate amount	A moderate amount	Mostly	A little	A little	A little	Mostly	Good	Satisfied	Dissatisfied	Satisfied	Satisfied	Neither satisfied nor dissatisfied	Satisfied	Satisfied	Satisfied	Satisfied	Dissatisfied	Seldom
2	532	2035	58	Female	Urban	Up to HSC	Housewife	No	Married	100000	No	Yes	Yes	Yes	No	Yes	Yes	No	Good	Satisfied	A moderate amount	An extreme amount	A moderate amount	A moderate amount	A moderate amount	Very much	Very much	Moderately	Moderately	Completely	Completely	A little	Neither poor nor good	Neither satisfied nor dissatisfied	Neither satisfied nor dissatisfied	Neither satisfied nor dissatisfied	Satisfied	Satisfied	Neither satisfied nor dissatisfied	Neither satisfied nor dissatisfied	Satisfied	Satisfied	Satisfied	Seldom	Yes	No	No	No	No
1	533	2038	47	Male	Urban	Graduation	Service	No	Married	60000	No	Yes	Yes	No	No	Yes	Yes	Yes	Poor	Dissatisfied	A little	Very much	A little	Very much	A moderate amount	A little	A moderate amount	Mostly	A little	Mostly	A little	Mostly	Poor	Satisfied	Satisfied	Neither satisfied nor dissatisfied	Dissatisfied	Very satisfied	Dissatisfied	Dissatisfied	Dissatisfied	Dissatisfied	Dissatisfied	Always
2	533	2038	48	Male	Urban	Graduation	Service	No	Married	45000	No	Yes	Yes	No	No	Yes	Yes	Yes	Good	Neither satisfied nor dissatisfied	A moderate amount	An extreme amount	An extreme amount	A moderate amount	Very much	A moderate amount	A moderate amount	Completely	Completely	Completely	Moderately	Moderately	Good	Satisfied	Satisfied	Satisfied	Satisfied	Satisfied	Satisfied	Satisfied	Neither satisfied nor dissatisfied	Satisfied	Dissatisfied	Quite often		Yes	No	No	Yes
1	534	2039	38	Male	Urban	Graduation	Service	No	Married	40000	Yes	Yes	No	No	Yes	Yes	No	Yes	Good	Satisfied	A moderate amount	A little	An extreme amount	Very much	Very much	A little	A moderate amount	Mostly	Mostly	Mostly	Mostly	Moderately	Good	Neither satisfied nor dissatisfied	Dissatisfied	Satisfied	Satisfied	Neither satisfied nor dissatisfied	Neither satisfied nor dissatisfied	Satisfied	Very satisfied	Satisfied	Neither satisfied nor dissatisfied	Seldom
2	534	2039	38	Male	Urban	Graduation	Business	No	Married	50000	Yes	Yes	No	No	Yes	Yes	No	Yes	Good	Satisfied	A moderate amount	Very much	Very much	Very much	Very much	A moderate amount	A moderate amount	Mostly	Moderately	Moderately	A little	Mostly	Poor	Neither satisfied nor dissatisfied	Satisfied	Satisfied	Satisfied	Satisfied	Satisfied	Satisfied	Satisfied	Neither satisfied nor dissatisfied	Satisfied	Quite often		No	No	No	Yes
1	535	2040	27	Male	Urban	Post-graduation	Service	Yes	Single	20000	No	Yes	No	No	No	Yes	No	No	Poor	Dissatisfied	A little	Very much	A little	A little	A moderate amount	A little	A moderate amount	Mostly	Mostly	Mostly	A little	Mostly	Poor	Satisfied	Satisfied	Neither satisfied nor dissatisfied	Dissatisfied	Neither satisfied nor dissatisfied	0	Dissatisfied	Dissatisfied	Neither satisfied nor dissatisfied	Dissatisfied	Seldom
2	535	2040	27	Male	Urban	Post-graduation	Service	Yes	Single	55000	No	Yes	No	No	No	Yes	No	No	Good	Neither satisfied nor dissatisfied	A moderate amount	A moderate amount	A little	Very much	A moderate amount	A moderate amount	Very much	Completely	Completely	Moderately	Completely	Moderately	Neither poor nor good	Neither satisfied nor dissatisfied	Satisfied	Neither satisfied nor dissatisfied	Satisfied	Satisfied	0	Satisfied	Satisfied	Neither satisfied nor dissatisfied	Satisfied	Quite often		Yes	No	No	Yes
1	536	2041	26	Male	Urban	Graduation	Service	No	Married	30000	Yes	Yes	No	No	No	No	Yes	No	Good	Satisfied	An extreme amount	A little	Very much	Very much	Very much	A little	A moderate amount	Mostly	Mostly	Completely	A little	Mostly	Good	Very satisfied	Satisfied	Very satisfied	Satisfied	Neither satisfied nor dissatisfied	Satisfied	Satisfied	Very satisfied	Satisfied	Dissatisfied	Seldom
2	536	2041	26	Male	Urban	Graduation	Service	No	Married	30000	Yes	Yes	No	No	No	No	Yes	No	Good	Satisfied	Not at all	Not at all	Very much	Very much	Very much	Very much	Very much	Mostly	Mostly	Mostly	Mostly	Mostly	Good	Very satisfied	Satisfied	Satisfied	Satisfied	Satisfied	Satisfied	Satisfied	Satisfied	Satisfied	Satisfied	Never		No	No	No	No
1	537	2042	32	Female	Urban	Post-graduation	Housewife	No	Married	20000	Yes	No	No	Yes	Yes	Yes	No	No	Poor	Dissatisfied	A little	Very much	A little	A little	A moderate amount	A little	A little	Mostly	Mostly	Mostly	A little	Mostly	Poor	Satisfied	Satisfied	Neither satisfied nor dissatisfied	Dissatisfied	Dissatisfied	Satisfied	Dissatisfied	Dissatisfied	Dissatisfied	Dissatisfied	Seldom
2	537	2042	32	Female	Urban	Post-graduation	Housewife	No	Married	35000	Yes	No	No	Yes	Yes	Yes	No	No	Good	Satisfied	A moderate amount	Very much	Very much	Very much	A moderate amount	A moderate amount	Very much	Mostly	Mostly	Moderately	Mostly	Moderately	Good	Satisfied	Neither satisfied nor dissatisfied	Satisfied	Satisfied	Satisfied	Satisfied	Neither satisfied nor dissatisfied	Satisfied	Neither satisfied nor dissatisfied	Satisfied	Quite often		No	Yes	Yes	No
1	538	2043	42	Male	Urban	Graduation	Service	No	Married	30000	Yes	No	Yes	No	No	No	Yes	Yes	Poor	Neither satisfied nor dissatisfied	A moderate amount	A little	A moderate amount	A little	Very much	A moderate amount	A moderate amount	Mostly	A little	A little	Mostly	Mostly	Good	Neither satisfied nor dissatisfied	Dissatisfied	Satisfied	Satisfied	Neither satisfied nor dissatisfied	Neither satisfied nor dissatisfied	Satisfied	Satisfied	Satisfied	Dissatisfied	Seldom
2	538	2043	42	Male	Urban	Graduation	Service	No	Married	40000	Yes	Yes	Yes	No	No	No	Yes	Yes	Good	Satisfied	A moderate amount	A moderate amount	A moderate amount	Very much	A moderate amount	A moderate amount	A moderate amount	Moderately	Moderately	Moderately	Moderately	Mostly	Good	Satisfied	Satisfied	Satisfied	Satisfied	Satisfied	Very satisfied	Satisfied	Satisfied	Satisfied	Satisfied	Quite often		No	No	No	Yes
1	539	2044	43	Male	Urban	Graduation	Service	No	Married	30000	Yes	Yes	Yes	Yes	No	No	No	No	Poor	Dissatisfied	A little	Very much	A little	A little	A moderate amount	A little	Very much	Mostly	Mostly	Mostly	A little	Moderately	Poor	Satisfied	Satisfied	Neither satisfied nor dissatisfied	Dissatisfied	Neither satisfied nor dissatisfied	Neither satisfied nor dissatisfied	Dissatisfied	Dissatisfied	Dissatisfied	Dissatisfied	Very often
2	539	2044	43	Male	Urban	Graduation	Business	No	Married	30000	Yes	Yes	Yes	Yes	No	No	No	No	Good	Neither satisfied nor dissatisfied	A moderate amount	A moderate amount	A moderate amount	Very much	A little	Very much	A moderate amount	A little	Moderately	Moderately	Mostly	Mostly	Neither poor nor good	Neither satisfied nor dissatisfied	Satisfied	Satisfied	Neither satisfied nor dissatisfied	Satisfied	Neither satisfied nor dissatisfied	Satisfied	Satisfied	Neither satisfied nor dissatisfied	Satisfied	Seldom		Yes	No	No	No
1	540	2047	29	Male	Urban	Graduation	Service	No	Married	40000	Yes	Yes	No	No	No	Yes	Yes	Yes	Good	Satisfied	A moderate amount	A little	Very much	Very much	Very much	A little	A moderate amount	Mostly	Mostly	Completely	Mostly	Mostly	Good	Dissatisfied	Satisfied	Satisfied	Satisfied	Neither satisfied nor dissatisfied	Satisfied	Satisfied	Dissatisfied	Satisfied	Neither satisfied nor dissatisfied	Seldom
2	540	2047	29	Male	Urban	Graduation	Service	No	Married	45000	Yes	Yes	No	No	No	Yes	Yes	Yes	Good	Satisfied	A little	Not at all	Very much	Very much	A moderate amount	A moderate amount	A moderate amount	Moderately	Mostly	Moderately	Moderately	Moderately	Good	Satisfied	Satisfied	Neither satisfied nor dissatisfied	Neither satisfied nor dissatisfied	Satisfied	Satisfied	Satisfied	Satisfied	Neither satisfied nor dissatisfied	Neither satisfied nor dissatisfied	Seldom		No	No	No	No
1	541	2048	35	Male	Urban	Post-graduation	Service	No	Married	20000	Yes	Yes	No	Yes	Yes	Yes	No	Yes	Poor	Dissatisfied	A little	Very much	A little	A little	A moderate amount	A little	A moderate amount	Mostly	Mostly	Mostly	A little	Mostly	Poor	Satisfied	Satisfied	Neither satisfied nor dissatisfied	Dissatisfied	Very satisfied	Neither satisfied nor dissatisfied	Dissatisfied	Dissatisfied	Neither satisfied nor dissatisfied	Dissatisfied	Seldom
2	541	2048	35	Male	Urban	Post-graduation	Service	No	Married	30000	Yes	Yes	No	Yes	Yes	Yes	No	Yes	Poor	Dissatisfied	A moderate amount	A moderate amount	A moderate amount	A moderate amount	A moderate amount	A little	A little	Moderately	A little	Moderately	Moderately	Moderately	Neither poor nor good	Dissatisfied	Dissatisfied	Neither satisfied nor dissatisfied	Dissatisfied	Satisfied	Satisfied	Very satisfied	Neither satisfied nor dissatisfied	Neither satisfied nor dissatisfied	Dissatisfied	Very often		No	No	No	Yes
1	542	2049	35	Male	Urban	Post-graduation	Business	No	Married	30000	Yes	Yes	Yes	Yes	No	Yes	No	No	Good	Satisfied	A moderate amount	A little	Very much	Very much	Very much	A little	A moderate amount	Mostly	Mostly	Mostly	A little	Mostly	Good	Satisfied	Satisfied	Satisfied	Satisfied	Neither satisfied nor dissatisfied	Satisfied	Satisfied	Very satisfied	Satisfied	Dissatisfied	Seldom
2	542	2049	35	Male	Urban	Post-graduation	Business	No	Married	35000	Yes	Yes	Yes	Yes	No	Yes	No	No	Good	Satisfied	Very much	A little	Not at all	A little	Very much	A moderate amount	Very much	Moderately	Moderately	Mostly	Moderately	A little	Neither poor nor good	Neither satisfied nor dissatisfied	Satisfied	Dissatisfied	Neither satisfied nor dissatisfied	Dissatisfied	Neither satisfied nor dissatisfied	Satisfied	Satisfied	Neither satisfied nor dissatisfied	Satisfied	Very often		No	Yes	No	Yes
1	543	2050	36	Male	Urban	Graduation	Service	No	Married	20000	Yes	Yes	Yes	No	No	Yes	Yes	Yes	Poor	Dissatisfied	A little	Very much	A little	A little	A moderate amount	A little	A moderate amount	Mostly	Mostly	Mostly	A little	Mostly	Poor	Dissatisfied	Satisfied	Neither satisfied nor dissatisfied	Dissatisfied	Neither satisfied nor dissatisfied	Dissatisfied	Dissatisfied	Dissatisfied	Dissatisfied	Dissatisfied	Seldom
2	543	2050	37	Male	Urban	Graduation	Service	No	Married	20000	Yes	Yes	Yes	No	No	Yes	Yes	Yes	Good	Satisfied	A little	Not at all	Very much	Very much	Very much	Very much	An extreme amount	Mostly	Mostly	Moderately	Mostly	Mostly	Good	Satisfied	Satisfied	Satisfied	Very satisfied	Very satisfied	Very satisfied	Satisfied	Satisfied	Neither satisfied nor dissatisfied	Satisfied	Seldom		No	No	No	No
1	544	2051	29	Male	Urban	Up to HSC	Unemployed	No	Single	30000	Yes	No	No	No	Yes	Yes	Yes	No	Poor	Neither satisfied nor dissatisfied	A moderate amount	A little	A moderate amount	A little	Very much	A moderate amount	A little	Mostly	A little	A little	A little	Moderately	Good	Satisfied	Dissatisfied	Satisfied	Satisfied	Neither satisfied nor dissatisfied	0	Satisfied	Very satisfied	Satisfied	Dissatisfied	Seldom
2	544	2051	29	Male	Urban	Up to HSC	Service	No	Single	25000	Yes	No	No	No	Yes	Yes	Yes	No	Neither poor nor good	Satisfied	A moderate amount	A moderate amount	A moderate amount	Very much	Very much	A little	A moderate amount	Mostly	A little	Moderately	Moderately	A little	Good	Satisfied	Satisfied	Neither satisfied nor dissatisfied	Satisfied	Neither satisfied nor dissatisfied	0	Satisfied	Satisfied	Neither satisfied nor dissatisfied	Neither satisfied nor dissatisfied	Quite often		Yes	No	No	Yes
1	545	2052	37	Male	Urban	Up to HSC	Service	No	Married	30000	Yes	Yes	Yes	Yes	Yes	Yes	No	No	Poor	Dissatisfied	A little	Very much	A little	A little	A moderate amount	A little	A moderate amount	Mostly	Mostly	Mostly	Mostly	Mostly	Poor	Satisfied	Satisfied	Neither satisfied nor dissatisfied	Dissatisfied	Neither satisfied nor dissatisfied	Neither satisfied nor dissatisfied	Dissatisfied	Dissatisfied	Dissatisfied	Dissatisfied	Always
2	545	2052	37	Male	Semi-urban	Graduation	Service	No	Married	30000	Yes	Yes	Yes	Yes	Yes	Yes	No	No	Good	Neither satisfied nor dissatisfied	A moderate amount	Very much	Very much	A moderate amount	Very much	Very much	A moderate amount	Moderately	A little	Mostly	Moderately	Moderately	Neither poor nor good	Satisfied	Satisfied	Neither satisfied nor dissatisfied	Neither satisfied nor dissatisfied	Satisfied	Satisfied	Satisfied	Neither satisfied nor dissatisfied	Neither satisfied nor dissatisfied	Satisfied	Seldom		Yes	No	No	No
1	546	2053	30	Female	Urban	Graduation	Business	No	Married	80000	Yes	No	No	No	No	No	Yes	No	Good	Satisfied	A moderate amount	A little	Very much	Very much	Not at all	A little	A moderate amount	A little	Mostly	Mostly	A little	Mostly	Very poor	Satisfied	Satisfied	Satisfied	Very dissatisfied	Neither satisfied nor dissatisfied	Neither satisfied nor dissatisfied	Neither satisfied nor dissatisfied	Very satisfied	Satisfied	Satisfied	Seldom
2	546	2053	30	Female	Urban	Graduation	Housewife	No	Married	40000	Yes	No	No	No	No	No	Yes	No	Good	Neither satisfied nor dissatisfied	Very much	Very much	Very much	A moderate amount	Very much	Very much	Very much	Moderately	Mostly	Mostly	Moderately	Mostly	Good	Neither satisfied nor dissatisfied	Satisfied	Satisfied	Satisfied	Satisfied	Satisfied	Neither satisfied nor dissatisfied	Satisfied	Satisfied	Satisfied	Seldom		Yes	No	Yes	No
1	547	2055	65	Female	Urban	Up to HSC	Business	No	Married	40000	No	No	Yes	Yes	Yes	No	Yes	Yes	Good	Satisfied	A moderate amount	A little	Very much	Very much	Very much	A little	A moderate amount	Mostly	Mostly	Mostly	Moderately	Mostly	Good	Satisfied	Satisfied	Satisfied	Satisfied	Neither satisfied nor dissatisfied	Satisfied	Satisfied	Dissatisfied	Satisfied	Neither satisfied nor dissatisfied	Seldom
2	547	2055	65	Female	Urban	Up to HSC	Housewife	No	Married	50000	Yes	No	Yes	Yes	Yes	No	Yes	Yes	Neither poor nor good	Dissatisfied	A little	A little	Not at all	Not at all	Not at all	Not at all	Very much	A little	A little	A little	A little	Moderately	Poor	Satisfied	Neither satisfied nor dissatisfied	Neither satisfied nor dissatisfied	Dissatisfied	Satisfied	Neither satisfied nor dissatisfied	Neither satisfied nor dissatisfied	Satisfied	Dissatisfied	Satisfied	Quite often	Yes	No	Yes	No	Yes
1	548	2056	70	Female	Urban	Up to SSC	Housewife	No	Widowed/widower	20000	Yes	No	Yes	No	No	Yes	Yes	No	Poor	Dissatisfied	A little	Very much	A little	A little	A moderate amount	A moderate amount	A moderate amount	Mostly	Mostly	Mostly	A little	Mostly	Poor	Satisfied	Satisfied	Neither satisfied nor dissatisfied	Dissatisfied	Neither satisfied nor dissatisfied	0	Dissatisfied	Dissatisfied	Neither satisfied nor dissatisfied	Dissatisfied	Always
2	548	2056	70	Female	Urban	Up to SSC	Housewife	No	Widowed/widower	30000	Yes	No	Yes	Yes	No	Yes	Yes	No	Poor	Neither satisfied nor dissatisfied	A little	A moderate amount	A little	A moderate amount	A little	A moderate amount	A little	Moderately	Moderately	A little	A little	A little	Neither poor nor good	Dissatisfied	Dissatisfied	Neither satisfied nor dissatisfied	Neither satisfied nor dissatisfied	Dissatisfied	0	Dissatisfied	Dissatisfied	Neither satisfied nor dissatisfied	Neither satisfied nor dissatisfied	Seldom	Yes	No	Yes	No	Yes
1	549	2057	42	Male	Urban	Graduation	Service	No	Married	30000	Yes	Yes	No	No	Yes	No	No	No	Good	Satisfied	A moderate amount	A little	Very much	Very much	Very much	A little	A moderate amount	Mostly	Mostly	Mostly	A little	Mostly	Good	Neither satisfied nor dissatisfied	Satisfied	Satisfied	Satisfied	Dissatisfied	Satisfied	Satisfied	Very satisfied	Satisfied	Dissatisfied	Seldom
2	549	2057	42	Male	Urban	Graduation	Business	No	Married	50000	Yes	Yes	Yes	No	Yes	No	No	No	Good	Neither satisfied nor dissatisfied	Very much	A moderate amount	Very much	A moderate amount	A moderate amount	Very much	A moderate amount	A little	A little	Moderately	Moderately	A little	Neither poor nor good	Dissatisfied	Neither satisfied nor dissatisfied	Dissatisfied	Neither satisfied nor dissatisfied	Dissatisfied	Neither satisfied nor dissatisfied	Dissatisfied	Neither satisfied nor dissatisfied	Dissatisfied	Neither satisfied nor dissatisfied	Quite often	Yes	No	Yes	No	Yes
1	550	2059	50	Male	Urban	Post-graduation	Service	No	Married	30000	Yes	Past smoker	No	No	No	Yes	Yes	Yes	Poor	Neither satisfied nor dissatisfied	A moderate amount	A little	A moderate amount	A little	Very much	A moderate amount	A moderate amount	Mostly	A little	A little	A little	Mostly	Good	Satisfied	Dissatisfied	Satisfied	Satisfied	Neither satisfied nor dissatisfied	Satisfied	Satisfied	Satisfied	Satisfied	Dissatisfied	Seldom
2	550	2059	50	Male	Urban	Post-graduation	Service	No	Married	70000	Yes	Past smoker	No	Yes	No	Yes	Yes	Yes	Neither poor nor good	Satisfied	A moderate amount	Very much	A moderate amount	Very much	A moderate amount	Very much	A moderate amount	Moderately	Moderately	Mostly	Moderately	Mostly	Neither poor nor good	Neither satisfied nor dissatisfied	Satisfied	Neither satisfied nor dissatisfied	Satisfied	Neither satisfied nor dissatisfied	Neither satisfied nor dissatisfied	Neither satisfied nor dissatisfied	Neither satisfied nor dissatisfied	Satisfied	Neither satisfied nor dissatisfied	Quite often	Yes	No	Yes	No	Yes
1	551	2070	45	Female	Urban	Graduation	Service	No	Married	60000	Yes	No	Yes	Yes	Yes	Yes	Yes	No	Poor	Dissatisfied	A little	Very much	A little	Very much	A moderate amount	Very much	Very much	Mostly	A little	Mostly	A little	Mostly	Poor	Satisfied	Dissatisfied	Neither satisfied nor dissatisfied	Dissatisfied	Neither satisfied nor dissatisfied	Neither satisfied nor dissatisfied	Dissatisfied	Dissatisfied	Dissatisfied	Dissatisfied	Quite often
2	551	2070	45	Female	Urban	Graduation	Housewife	No	Married	60000	Yes	No	Yes	Yes	Yes	Yes	Yes	No	Good	Neither satisfied nor dissatisfied	A moderate amount	A moderate amount	A little	A moderate amount	A little	Very much	A moderate amount	A little	Moderately	A little	Moderately	Not at all	Poor	Dissatisfied	Satisfied	Dissatisfied	Neither satisfied nor dissatisfied	Satisfied	Satisfied	Neither satisfied nor dissatisfied	Neither satisfied nor dissatisfied	Dissatisfied	Dissatisfied	Quite often	Yes	No	Yes	No	Yes
1	552	2071	22	Female	Urban	Up to HSC	Student	No	Single	40000	Yes	Yes	No	No	No	Yes	No	No	Good	Satisfied	A moderate amount	A little	Very much	Very much	Very much	A little	A moderate amount	Mostly	Mostly	Mostly	Mostly	Mostly	Good	Dissatisfied	Satisfied	Satisfied	Satisfied	Neither satisfied nor dissatisfied	0	Satisfied	Dissatisfied	Satisfied	Neither satisfied nor dissatisfied	Seldom
2	552	2071	23	Female	Urban	Graduation	Student	No	Single	50000	Yes	Yes	No	No	No	Yes	No	No	Neither poor nor good	Neither satisfied nor dissatisfied	A little	An extreme amount	An extreme amount	A little	A little	Not at all	A little	Moderately	Not at all	Moderately	A little	Not at all	Poor	Satisfied	Satisfied	Neither satisfied nor dissatisfied	Neither satisfied nor dissatisfied	Satisfied	0	Neither satisfied nor dissatisfied	Satisfied	Neither satisfied nor dissatisfied	Neither satisfied nor dissatisfied	Never		No	No	No	Yes
1	553	2086	42	Male	Urban	Graduation	Service	No	Married	60000	Yes	Yes	No	No	No	No	No	Yes	Poor	Dissatisfied	A little	Very much	A little	Very much	A moderate amount	A little	A moderate amount	Mostly	A little	Mostly	A little	Mostly	Poor	Satisfied	Satisfied	Neither satisfied nor dissatisfied	Dissatisfied	Very satisfied	Dissatisfied	Dissatisfied	Dissatisfied	Dissatisfied	Dissatisfied	Always
2	553	2086	42	Male	Urban	Graduation	Service	No	Married	45000	Yes	Yes	No	No	No	No	No	Yes	Good	Satisfied	Not at all	Not at all	Very much	Very much	Very much	Very much	Very much	Completely	Completely	Moderately	Moderately	Moderately	Good	Very satisfied	Very satisfied	Very satisfied	Satisfied	Satisfied	Satisfied	Satisfied	Satisfied	Satisfied	Satisfied	Never		No	No	No	Yes
1	554	2087	51	Male	Urban	Graduation	Business	No	Married	40000	No	Past smoker	No	No	Yes	Yes	Yes	Yes	Good	Satisfied	A moderate amount	A little	An extreme amount	Very much	Very much	A little	A moderate amount	Mostly	Mostly	Mostly	Mostly	Moderately	Good	Neither satisfied nor dissatisfied	Dissatisfied	Satisfied	Satisfied	Neither satisfied nor dissatisfied	Neither satisfied nor dissatisfied	Satisfied	Very satisfied	Satisfied	Neither satisfied nor dissatisfied	Seldom
2	554	2087	52	Male	Urban	Graduation	Business	No	Married	14000	No	Past smoker	No	No	Yes	Yes	Yes	Yes	Neither poor nor good	Satisfied	A little	A moderate amount	A moderate amount	A little	A moderate amount	A moderate amount	A moderate amount	Moderately	Mostly	A little	Moderately	A little	Good	Satisfied	Satisfied	Neither satisfied nor dissatisfied	Neither satisfied nor dissatisfied	Neither satisfied nor dissatisfied	Satisfied	Neither satisfied nor dissatisfied	Dissatisfied	Neither satisfied nor dissatisfied	Dissatisfied	Very often	Yes	No	No	No	Yes
1	555	2089	50	Male	Urban	Graduation	Service	No	Divorced	30000	No	Yes	No	No	No	No	Yes	No	Good	Satisfied	An extreme amount	A little	Very much	Very much	Very much	A little	A moderate amount	Mostly	Mostly	Completely	A little	Mostly	Good	Very satisfied	Satisfied	Very satisfied	Satisfied	Neither satisfied nor dissatisfied	Neither satisfied nor dissatisfied	Satisfied	Very satisfied	Satisfied	Dissatisfied	Seldom
2	555	2089	51	Male	Urban	Graduation	Business	No	Married	70000	No	Past smoker	No	Yes	No	No	Yes	No	Good	Satisfied	A moderate amount	A moderate amount	Very much	Very much	A moderate amount	A moderate amount	Very much	Mostly	Mostly	Moderately	Mostly	Moderately	Neither poor nor good	Satisfied	Satisfied	Neither satisfied nor dissatisfied	Satisfied	Satisfied	Satisfied	Satisfied	Satisfied	Satisfied	Satisfied	Quite often	Yes	No	No	No	Yes
1	556	2090	52	Male	Urban	Up to HSC	Service	No	Married	20000	No	Yes	No	Yes	Yes	Yes	No	Yes	Poor	Dissatisfied	A little	Very much	A little	A little	A moderate amount	A little	A little	Mostly	Mostly	Mostly	A little	Mostly	Poor	Satisfied	Very satisfied	Neither satisfied nor dissatisfied	Dissatisfied	Dissatisfied	Satisfied	Dissatisfied	Dissatisfied	Dissatisfied	Dissatisfied	Seldom
2	556	2090	53	Male	Urban	Up to HSC	Business	No	Married	60000	No	Yes	No	Yes	Yes	Yes	No	Yes	Good	Satisfied	A little	A moderate amount	A moderate amount	A moderate amount	A little	A moderate amount	A moderate amount	Moderately	Moderately	Mostly	Mostly	Moderately	Good	Satisfied	Neither satisfied nor dissatisfied	Neither satisfied nor dissatisfied	Satisfied	Satisfied	Neither satisfied nor dissatisfied	Satisfied	Satisfied	Neither satisfied nor dissatisfied	Satisfied	Quite often		No	No	No	No
1	557	2104	32	Male	Urban	Up to HSC	Service	No	Married	20000	Yes	No	Yes	No	No	Yes	Yes	No	Poor	Dissatisfied	A little	Very much	A little	A little	A moderate amount	A moderate amount	A moderate amount	Mostly	Mostly	Mostly	A little	Mostly	Poor	Satisfied	Satisfied	Neither satisfied nor dissatisfied	Dissatisfied	Neither satisfied nor dissatisfied	Neither satisfied nor dissatisfied	Dissatisfied	Dissatisfied	Neither satisfied nor dissatisfied	Dissatisfied	Always
2	557	2104	33	Male	Urban	Up to HSC	Unemployed	No	Married	40000	Yes	No	Yes	Yes	No	Yes	Yes	No	Neither poor nor good	Neither satisfied nor dissatisfied	A moderate amount	A moderate amount	A moderate amount	A moderate amount	A moderate amount	A little	A moderate amount	Moderately	Moderately	Moderately	Moderately	Moderately	Neither poor nor good	Dissatisfied	Neither satisfied nor dissatisfied	Neither satisfied nor dissatisfied	Neither satisfied nor dissatisfied	Neither satisfied nor dissatisfied	Neither satisfied nor dissatisfied	Neither satisfied nor dissatisfied	Neither satisfied nor dissatisfied	Neither satisfied nor dissatisfied	Neither satisfied nor dissatisfied	Quite often	Yes	Yes	Yes	No	No
1	558	2106	39	Male	Urban	Graduation	Service	Yes	Married	200000	No	Yes	Yes	No	No	Yes	Yes	No	Poor	Dissatisfied	A little	Very much	A little	A little	A moderate amount	A little	A little	Mostly	Mostly	Completely	A little	Moderately	Poor	Satisfied	Satisfied	Neither satisfied nor dissatisfied	Dissatisfied	Neither satisfied nor dissatisfied	Dissatisfied	Dissatisfied	Dissatisfied	Dissatisfied	Dissatisfied	Seldom
2	558	2106	39	Male	Urban	Graduation	Service	Yes	Married	60000	No	Yes	Yes	No	No	Yes	Yes	No	Good	Satisfied	Not at all	Not at all	Very much	Very much	Very much	Very much	Very much	Mostly	Mostly	Mostly	Mostly	Mostly	Good	Neither satisfied nor dissatisfied	Satisfied	Satisfied	Satisfied	Satisfied	Satisfied	Satisfied	Satisfied	Satisfied	Neither satisfied nor dissatisfied	Never		No	No	No	No
1	559	2108	30	Male	Urban	Graduation	Service	No	Married	30000	No	Yes	No	Yes	No	No	No	Yes	Poor	Dissatisfied	A little	A little	A little	A little	A moderate amount	A little	A moderate amount	Mostly	Mostly	Mostly	Moderately	A little	Poor	Satisfied	Satisfied	Neither satisfied nor dissatisfied	Dissatisfied	Neither satisfied nor dissatisfied	Very satisfied	Dissatisfied	Dissatisfied	Dissatisfied	Dissatisfied	Very often
2	559	2108	30	Male	Semi-urban	Graduation	Service	No	Married	50000	No	Yes	No	Yes	No	No	No	Yes	Neither poor nor good	Satisfied	A moderate amount	A moderate amount	A moderate amount	A moderate amount	A moderate amount	A moderate amount	A moderate amount	Moderately	A little	Moderately	Moderately	A little	Neither poor nor good	Neither satisfied nor dissatisfied	Neither satisfied nor dissatisfied	Neither satisfied nor dissatisfied	Neither satisfied nor dissatisfied	Satisfied	Satisfied	Neither satisfied nor dissatisfied	Neither satisfied nor dissatisfied	Satisfied	Neither satisfied nor dissatisfied	Very often		No	No	No	No
1	560	2109	28	Male	Urban	Graduation	Business	No	Married	80000	Yes	Yes	No	No	No	No	No	No	Good	Satisfied	A moderate amount	A little	Very much	Very much	Not at all	A little	Very much	A little	Mostly	Mostly	A little	Completely	Very poor	Satisfied	Satisfied	Satisfied	Very dissatisfied	Neither satisfied nor dissatisfied	Neither satisfied nor dissatisfied	Neither satisfied nor dissatisfied	Very satisfied	Satisfied	Satisfied	Seldom
2	560	2109	28	Male	Urban	Graduation	Service	No	Single	40000	Yes	Yes	No	No	No	No	No	No	Neither poor nor good	Neither satisfied nor dissatisfied	A little	Not at all	A little	A little	A little	A little	A moderate amount	Moderately	Moderately	Not at all	A little	A little	Neither poor nor good	Neither satisfied nor dissatisfied	Neither satisfied nor dissatisfied	Neither satisfied nor dissatisfied	Neither satisfied nor dissatisfied	Neither satisfied nor dissatisfied	0	Neither satisfied nor dissatisfied	Neither satisfied nor dissatisfied	Dissatisfied	Neither satisfied nor dissatisfied	Seldom		No	No	No	No
1	561	2110	26	Male	Urban	Graduation	Service	No	Married	60000	Yes	Yes	No	No	No	No	No	No	Poor	Dissatisfied	A little	Very much	A little	Very much	A moderate amount	A little	A moderate amount	Mostly	A little	Mostly	A little	Mostly	Poor	Satisfied	Satisfied	Neither satisfied nor dissatisfied	Dissatisfied	Very satisfied	Dissatisfied	Dissatisfied	Dissatisfied	Dissatisfied	Dissatisfied	Always
2	561	2110	28	Male	Semi-urban	Graduation	Service	No	Single	40000	Yes	Yes	No	No	No	No	No	No	Good	Satisfied	A moderate amount	A moderate amount	A moderate amount	A moderate amount	A moderate amount	A moderate amount	A little	Moderately	Moderately	A little	A little	A little	Neither poor nor good	Satisfied	Satisfied	Satisfied	Neither satisfied nor dissatisfied	Satisfied	0	Neither satisfied nor dissatisfied	Neither satisfied nor dissatisfied	Dissatisfied	Neither satisfied nor dissatisfied	Very often		No	No	No	No
1	562	2111	40	Female	Urban	Post-graduation	Housewife	No	Married	40000	No	No	No	No	Yes	Yes	Yes	Yes	Good	Satisfied	A moderate amount	A little	An extreme amount	Very much	Very much	A little	A moderate amount	Mostly	Mostly	Mostly	Mostly	Moderately	Good	Neither satisfied nor dissatisfied	Dissatisfied	Satisfied	Satisfied	Neither satisfied nor dissatisfied	Very satisfied	Satisfied	Very satisfied	Satisfied	Neither satisfied nor dissatisfied	Seldom
2	562	2111	40	Female	Urban	Post-graduation	Service	No	Married	35000	No	No	No	No	Yes	Yes	Yes	Yes	Good	Satisfied	A moderate amount	A moderate amount	A moderate amount	A moderate amount	A moderate amount	A moderate amount	A moderate amount	Moderately	Moderately	Moderately	Moderately	Moderately	Good	Satisfied	Satisfied	Satisfied	Satisfied	Satisfied	Satisfied	Satisfied	Satisfied	Satisfied	Satisfied	Never		No	No	No	No
1	563	2112	42	Male	Urban	Graduation	Service	No	Married	20000	Yes	Yes	Yes	Yes	Yes	Yes	No	No	Poor	Dissatisfied	A little	Very much	A little	A little	A moderate amount	A little	A moderate amount	Mostly	Mostly	Mostly	A little	Mostly	Poor	Satisfied	Satisfied	Neither satisfied nor dissatisfied	Dissatisfied	Neither satisfied nor dissatisfied	Very satisfied	Dissatisfied	Dissatisfied	Neither satisfied nor dissatisfied	Dissatisfied	Seldom
2	563	2112	42	Male	Semi-urban	Graduation	Service	No	Married	40000	Yes	Yes	Yes	Yes	Yes	Yes	No	No	Good	Satisfied	A moderate amount	A moderate amount	A moderate amount	A moderate amount	A moderate amount	A moderate amount	A moderate amount	Moderately	Moderately	Moderately	Moderately	Moderately	Neither poor nor good	Satisfied	Satisfied	Satisfied	Neither satisfied nor dissatisfied	Satisfied	Neither satisfied nor dissatisfied	Satisfied	Satisfied	Satisfied	Neither satisfied nor dissatisfied	Very often	Yes	No	No	No	No
1	564	2113	20	Female	Urban	Up to HSC	Student	No	Single	30000	Yes	Yes	No	No	No	No	Yes	No	Good	Satisfied	A moderate amount	A little	Very much	Very much	Very much	A little	A moderate amount	Mostly	Mostly	Mostly	A little	Mostly	Good	Very satisfied	Satisfied	Very satisfied	Satisfied	Neither satisfied nor dissatisfied	0	Satisfied	Very satisfied	Satisfied	Dissatisfied	Seldom
2	564	2113	20	Female	Urban	Up to HSC	Student	No	Single	10000	Yes	Yes	No	No	No	No	Yes	No	Poor	Dissatisfied	A little	A little	A little	Not at all	Not at all	A little	A little	A little	A little	Not at all	Not at all	Not at all	Poor	Dissatisfied	Dissatisfied	Neither satisfied nor dissatisfied	Neither satisfied nor dissatisfied	Neither satisfied nor dissatisfied	0	Neither satisfied nor dissatisfied	Neither satisfied nor dissatisfied	Dissatisfied	Neither satisfied nor dissatisfied	Quite often		No	No	No	No
1	565	2115	65	Female	Urban	Graduation	Business	No	Married	30000	No	No	Yes	No	No	No	No	Yes	Poor	Neither satisfied nor dissatisfied	A moderate amount	A little	A moderate amount	A little	Very much	A moderate amount	A moderate amount	Mostly	A little	A little	Mostly	Mostly	Good	Neither satisfied nor dissatisfied	Dissatisfied	Satisfied	Satisfied	Neither satisfied nor dissatisfied	Neither satisfied nor dissatisfied	Satisfied	Satisfied	Satisfied	Dissatisfied	Seldom
2	565	2115	65	Female	Urban	Graduation	Unemployed	No	Widowed/widower	10000	No	No	Yes	No	No	No	No	Yes	Neither poor nor good	Neither satisfied nor dissatisfied	A little	A little	A little	A little	A little	Very much	A moderate amount	Not at all	Not at all	A little	A little	A little	Neither poor nor good	Neither satisfied nor dissatisfied	Neither satisfied nor dissatisfied	Dissatisfied	Neither satisfied nor dissatisfied	Neither satisfied nor dissatisfied	0	Neither satisfied nor dissatisfied	Neither satisfied nor dissatisfied	Neither satisfied nor dissatisfied	Neither satisfied nor dissatisfied	Never	Yes	Yes	No	No	Yes
1	566	2119	43	Female	Urban	Graduation	Service	No	Married	40000	Yes	No	No	No	No	No	No	No	Good	Satisfied	A moderate amount	A little	Very much	Very much	Very much	A little	A moderate amount	Mostly	Mostly	Mostly	Mostly	Mostly	Good	Dissatisfied	Satisfied	Satisfied	Satisfied	Neither satisfied nor dissatisfied	Satisfied	Satisfied	Dissatisfied	Satisfied	Neither satisfied nor dissatisfied	Seldom
2	566	2119	43	Female	Urban	Graduation	Service	No	Married	35000	Yes	No	Yes	No	No	No	No	No	Neither poor nor good	Neither satisfied nor dissatisfied	A moderate amount	A moderate amount	A moderate amount	A little	A moderate amount	A moderate amount	A moderate amount	Moderately	Moderately	Moderately	Moderately	Moderately	Neither poor nor good	Satisfied	Neither satisfied nor dissatisfied	Neither satisfied nor dissatisfied	Neither satisfied nor dissatisfied	Satisfied	Satisfied	Neither satisfied nor dissatisfied	Neither satisfied nor dissatisfied	Satisfied	Neither satisfied nor dissatisfied	Seldom	Yes	No	No	No	No
1	567	2135	48	Male	Urban	Post-graduation	Service	No	Married	40000	Yes	Yes	No	No	Yes	Yes	No	No	Good	Satisfied	A moderate amount	A little	An extreme amount	Very much	Very much	A little	A moderate amount	Mostly	Mostly	Mostly	Mostly	Moderately	Good	Neither satisfied nor dissatisfied	Dissatisfied	Satisfied	Satisfied	Neither satisfied nor dissatisfied	Neither satisfied nor dissatisfied	Satisfied	Very satisfied	Satisfied	Neither satisfied nor dissatisfied	Seldom
2	567	2135	48	Male	Semi-urban	Post-graduation	Service	No	Married	28000	Yes	Yes	Yes	No	Yes	Yes	No	No	Good	Satisfied	A moderate amount	A moderate amount	Very much	A moderate amount	A moderate amount	A moderate amount	A moderate amount	Moderately	Moderately	Moderately	Moderately	Moderately	Neither poor nor good	Neither satisfied nor dissatisfied	Neither satisfied nor dissatisfied	Satisfied	Neither satisfied nor dissatisfied	Satisfied	Satisfied	Neither satisfied nor dissatisfied	Neither satisfied nor dissatisfied	Neither satisfied nor dissatisfied	Neither satisfied nor dissatisfied	Seldom	Yes	No	No	No	No
1	568	2136	27	Male	Urban	Graduation	Student	No	Single	20000	Yes	Yes	No	No	No	No	No	No	Poor	Dissatisfied	A little	Very much	A moderate amount	A little	A moderate amount	A little	A moderate amount	Mostly	Mostly	Mostly	A little	Mostly	Poor	Satisfied	Satisfied	Neither satisfied nor dissatisfied	Dissatisfied	Neither satisfied nor dissatisfied	0	Dissatisfied	Dissatisfied	Neither satisfied nor dissatisfied	Dissatisfied	Seldom
2	568	2136	27	Male	Semi-urban	Graduation	Student	No	Single	20000	Yes	Yes	No	No	No	No	No	No	Neither poor nor good	Satisfied	Very much	Not at all	A moderate amount	A moderate amount	A moderate amount	A moderate amount	Very much	Mostly	Mostly	A little	Moderately	Moderately	Neither poor nor good	Neither satisfied nor dissatisfied	Neither satisfied nor dissatisfied	Satisfied	Satisfied	Satisfied	0	Satisfied	Neither satisfied nor dissatisfied	Neither satisfied nor dissatisfied	Neither satisfied nor dissatisfied	Seldom		No	No	No	No
1	569	2137	28	Male	Urban	Graduation	Business	No	Married	30000	Yes	Yes	No	No	No	No	Yes	No	Good	Satisfied	An extreme amount	A little	Very much	Very much	Very much	A little	A moderate amount	Mostly	Mostly	Completely	A little	Mostly	Good	Very satisfied	Satisfied	Very satisfied	Satisfied	Neither satisfied nor dissatisfied	Satisfied	Satisfied	Very satisfied	Satisfied	Dissatisfied	Seldom
2	569	2137	28	Male	Semi-urban	Graduation	Service	No	Married	45000	Yes	Yes	No	No	No	No	Yes	No	Good	Satisfied	A little	Not at all	A moderate amount	A moderate amount	A moderate amount	A moderate amount	A moderate amount	Moderately	Moderately	Moderately	Moderately	A little	Neither poor nor good	Satisfied	Neither satisfied nor dissatisfied	Satisfied	Neither satisfied nor dissatisfied	Satisfied	Neither satisfied nor dissatisfied	Satisfied	Neither satisfied nor dissatisfied	Neither satisfied nor dissatisfied	Neither satisfied nor dissatisfied	Seldom		No	No	No	No
1	570	2138	38	Male	Urban	Graduation	Service	No	Married	20000	No	Yes	No	Yes	Yes	Yes	No	Yes	Poor	Dissatisfied	A little	Very much	A little	A little	A moderate amount	A little	A little	Mostly	Mostly	Mostly	A little	Mostly	Poor	Satisfied	Satisfied	Neither satisfied nor dissatisfied	Dissatisfied	Dissatisfied	Satisfied	Dissatisfied	Dissatisfied	Dissatisfied	Dissatisfied	Seldom
2	570	2138	38	Male	Urban	Graduation	Business	No	Married	55000	No	Yes	No	Yes	Yes	Yes	No	Yes	Poor	Dissatisfied	A little	A little	Not at all	Not at all	A little	A little	Not at all	A little	A little	A little	A little	A little	Poor	Dissatisfied	Dissatisfied	Dissatisfied	Dissatisfied	Dissatisfied	Dissatisfied	Dissatisfied	Dissatisfied	Dissatisfied	Dissatisfied	Quite often		No	No	No	No
1	571	2141	46	Female	Urban	Up to HSC	Housewife	No	Married	80000	Yes	Yes	No	No	Yes	No	No	No	Good	Satisfied	A moderate amount	A little	Very much	An extreme amount	Not at all	A little	A moderate amount	A little	Mostly	Mostly	A little	Mostly	Very poor	Satisfied	Satisfied	Satisfied	Very dissatisfied	Satisfied	Satisfied	Neither satisfied nor dissatisfied	Very satisfied	Satisfied	Satisfied	Seldom
2	571	2141	46	Female	Urban	Up to HSC	Housewife	No	Married	50000	Yes	Yes	Yes	Yes	No	No	No	No	Neither poor nor good	Neither satisfied nor dissatisfied	Very much	Very much	A moderate amount	Very much	A moderate amount	A moderate amount	A moderate amount	Moderately	Mostly	Mostly	Moderately	Moderately	Good	Satisfied	Satisfied	Satisfied	Satisfied	Satisfied	Satisfied	Satisfied	Satisfied	Satisfied	Satisfied	Always	Yes	No	No	No	No
1	572	2143	26	Female	Urban	Graduation	Student	No	Married	40000	No	No	No	No	No	No	No	No	Good	Satisfied	A moderate amount	A little	Very much	Very much	Very much	A little	A moderate amount	Mostly	Mostly	Completely	Mostly	Mostly	Good	Dissatisfied	Satisfied	Satisfied	Satisfied	Neither satisfied nor dissatisfied	Neither satisfied nor dissatisfied	Satisfied	Dissatisfied	Satisfied	Neither satisfied nor dissatisfied	Seldom
2	572	2143	26	Female	Urban	Graduation	Student	No	Married	100000	No	No	No	No	No	No	No	No	Good	Satisfied	A moderate amount	A moderate amount	Very much	Very much	Very much	Very much	Very much	Mostly	Mostly	Mostly	Mostly	Moderately	Good	Satisfied	Satisfied	Satisfied	Satisfied	Very satisfied	Satisfied	Satisfied	Satisfied	Satisfied	Very satisfied	Never		No	No	No	Yes
1	573	2144	45	Male	Urban	Graduation	Business	No	Married	20000	No	Yes	No	Yes	No	No	No	Yes	Poor	Dissatisfied	A little	Very much	A little	A little	A moderate amount	A little	A moderate amount	Mostly	Mostly	Mostly	A little	Mostly	Poor	Satisfied	Satisfied	Neither satisfied nor dissatisfied	Dissatisfied	Very satisfied	Neither satisfied nor dissatisfied	Dissatisfied	Dissatisfied	Neither satisfied nor dissatisfied	Dissatisfied	Seldom
2	573	2144	45	Male	Semi-urban	Graduation	Service	No	Married	25000	No	Yes	Yes	Yes	No	No	No	Yes	Good	Satisfied	A moderate amount	A moderate amount	A moderate amount	A moderate amount	A moderate amount	A moderate amount	A moderate amount	Moderately	Moderately	Moderately	Moderately	Moderately	Good	Satisfied	Satisfied	Satisfied	Satisfied	Satisfied	Satisfied	Satisfied	Satisfied	Satisfied	Satisfied	Very often	Yes	No	No	No	No
1	574	2227	40	Male	Urban	Graduation	Service	No	Married	60000	Yes	Yes	No	No	No	No	No	No	Good	Very satisfied	A little	A moderate amount	A little	A moderate amount	A little	A moderate amount	A moderate amount	Mostly	Mostly	Completely	Moderately	A little	Neither poor nor good	Dissatisfied	Satisfied	Satisfied	Neither satisfied nor dissatisfied	Neither satisfied nor dissatisfied	Satisfied	Neither satisfied nor dissatisfied	Very satisfied	Satisfied	Very satisfied	Quite often
2	574	2227	40	Male	Urban	Graduation	Service	No	Married	60000	Yes	Yes	No	No	No	No	No	No	Good	Satisfied	Not at all	Not at all	A moderate amount	A moderate amount	A moderate amount	A moderate amount	A moderate amount	A little	Moderately	Moderately	A little	A little	Good	Satisfied	Satisfied	Satisfied	Satisfied	Satisfied	Neither satisfied nor dissatisfied	Satisfied	Neither satisfied nor dissatisfied	Satisfied	Neither satisfied nor dissatisfied	Never		Yes	No	No	No
1	575	2450	24	Male	Urban	Graduation	Student	No	Single	40000	No	No	No	No	No	No	No	No	Good	Very satisfied	A little	A little	A moderate amount	A moderate amount	Very much	A moderate amount	A moderate amount	Mostly	Moderately	Mostly	A little	Moderately	Neither poor nor good	Satisfied	Neither satisfied nor dissatisfied	Satisfied	Satisfied	Very satisfied	0	Satisfied	Satisfied	Neither satisfied nor dissatisfied	Neither satisfied nor dissatisfied	Very often
2	575	2450	24	Male	Urban	Graduation	Student	No	Single	50000	No	Yes	No	No	No	No	No	No	Neither poor nor good	Neither satisfied nor dissatisfied	A moderate amount	A moderate amount	A moderate amount	A moderate amount	Very much	A moderate amount	A moderate amount	Mostly	Moderately	Moderately	Mostly	A little	Good	Satisfied	Satisfied	Satisfied	Neither satisfied nor dissatisfied	Dissatisfied	0	Dissatisfied	Neither satisfied nor dissatisfied	Neither satisfied nor dissatisfied	Dissatisfied	Seldom		Yes	Yes	No	Yes
1	576	2816	48	Male	Semi-urban	No formal education	Business	No	Married	10000	No	No	Yes	No	No	No	No	No	Poor	Neither satisfied nor dissatisfied	A moderate amount	A moderate amount	A moderate amount	A little	A moderate amount	A moderate amount	A little	Moderately	Mostly	A little	Moderately	A little	Neither poor nor good	Neither satisfied nor dissatisfied	Neither satisfied nor dissatisfied	Satisfied	Neither satisfied nor dissatisfied	Dissatisfied	Neither satisfied nor dissatisfied	Dissatisfied	Neither satisfied nor dissatisfied	Neither satisfied nor dissatisfied	Neither satisfied nor dissatisfied	Quite often
2	576	2816	49	Male	Urban	No formal education	Unemployed	No	Married	15000	No	Yes	Yes	No	No	No	No	No	Poor	Dissatisfied	Not at all	A moderate amount	A little	A little	A moderate amount	A little	A little	Moderately	Moderately	A little	A little	Mostly	Neither poor nor good	Dissatisfied	Neither satisfied nor dissatisfied	Dissatisfied	Dissatisfied	Dissatisfied	Neither satisfied nor dissatisfied	Neither satisfied nor dissatisfied	Dissatisfied	Dissatisfied	Neither satisfied nor dissatisfied	Very often		No	No	No	No
1	577	2818	48	Female	Urban	Up to HSC	Housewife	No	Married	50000	Yes	No	No	Yes	Yes	No	No	No	Neither poor nor good	Satisfied	A moderate amount	A moderate amount	A moderate amount	Very much	A moderate amount	A moderate amount	A moderate amount	Moderately	Moderately	Moderately	Moderately	Moderately	Neither poor nor good	Dissatisfied	Neither satisfied nor dissatisfied	Neither satisfied nor dissatisfied	Satisfied	Satisfied	Satisfied	Satisfied	Neither satisfied nor dissatisfied	Neither satisfied nor dissatisfied	Satisfied	Seldom
2	577	2818	49	Female	Urban	Up to HSC	Housewife	No	Married	100000	Yes	No	Yes	Yes	Yes	No	No	No	Good	Neither satisfied nor dissatisfied	Very much	Very much	A moderate amount	Very much	Very much	A moderate amount	Very much	Moderately	Moderately	Moderately	Mostly	Moderately	Neither poor nor good	Dissatisfied	Dissatisfied	Neither satisfied nor dissatisfied	Neither satisfied nor dissatisfied	Satisfied	Neither satisfied nor dissatisfied	Satisfied	Satisfied	Neither satisfied nor dissatisfied	Satisfied	Quite often	Yes	Yes	No	No	Yes
1	578	2820	49	Female	Urban	Primary	Housewife	No	Married	15000	Yes	No	Yes	Yes	Yes	No	No	No	Neither poor nor good	Satisfied	A moderate amount	Not at all	A moderate amount	A moderate amount	A little	A moderate amount	Not at all	Mostly	Not at all	Moderately	A little	Completely	Neither poor nor good	Very dissatisfied	Very dissatisfied	Dissatisfied	Satisfied	Dissatisfied	Dissatisfied	Dissatisfied	Neither satisfied nor dissatisfied	Neither satisfied nor dissatisfied	Dissatisfied	Quite often
2	578	2820	49	Female	Urban	Primary	Housewife	No	Married	80000	Yes	No	Yes	Yes	Yes	No	No	No	Good	Satisfied	Very much	A moderate amount	Very much	Very much	A moderate amount	A moderate amount	A moderate amount	Moderately	Moderately	Mostly	Mostly	Moderately	Good	Neither satisfied nor dissatisfied	Neither satisfied nor dissatisfied	Neither satisfied nor dissatisfied	Satisfied	Satisfied	Neither satisfied nor dissatisfied	Satisfied	Satisfied	Neither satisfied nor dissatisfied	Neither satisfied nor dissatisfied	Quite often	Yes	Yes	No	No	Yes
1	579	2822	49	Female	Urban	Up to SSC	Housewife	No	Married	50000	Yes	No	Yes	Yes	No	Yes	No	No	Neither poor nor good	Satisfied	A moderate amount	A moderate amount	A moderate amount	A moderate amount	A moderate amount	A moderate amount	A moderate amount	Moderately	Moderately	Moderately	Moderately	Moderately	Neither poor nor good	Neither satisfied nor dissatisfied	Neither satisfied nor dissatisfied	Neither satisfied nor dissatisfied	Neither satisfied nor dissatisfied	Dissatisfied	Satisfied	Neither satisfied nor dissatisfied	Satisfied	Neither satisfied nor dissatisfied	Dissatisfied	Quite often
2	579	2822	50	Female	Urban	Up to SSC	Housewife	No	Married	60000	Yes	No	Yes	Yes	No	Yes	No	No	Good	Dissatisfied	Very much	A moderate amount	A moderate amount	Very much	A moderate amount	A moderate amount	A moderate amount	Moderately	A little	Moderately	Moderately	Moderately	Neither poor nor good	Dissatisfied	Dissatisfied	Dissatisfied	Neither satisfied nor dissatisfied	Neither satisfied nor dissatisfied	Neither satisfied nor dissatisfied	Neither satisfied nor dissatisfied	Satisfied	Neither satisfied nor dissatisfied	Satisfied	Very often	Yes	Yes	No	No	No
1	580	2827	49	Male	Urban	Graduation	Service	Yes	Single	35000	Yes	No	No	Yes	No	No	No	No	Good	Neither satisfied nor dissatisfied	A moderate amount	Very much	A moderate amount	Very much	A moderate amount	A moderate amount	Very much	A little	A little	A little	Mostly	Mostly	Neither poor nor good	Neither satisfied nor dissatisfied	Neither satisfied nor dissatisfied	Satisfied	Satisfied	Satisfied	0	Satisfied	Satisfied	Satisfied	Neither satisfied nor dissatisfied	Quite often
2	580	2827	49	Male	Urban	Graduation	Service	No	Single	30000	Yes	Yes	No	Yes	No	No	No	No	Neither poor nor good	Neither satisfied nor dissatisfied	A moderate amount	Very much	Very much	Very much	A moderate amount	A moderate amount	A moderate amount	Mostly	Mostly	Moderately	Moderately	Moderately	Good	Neither satisfied nor dissatisfied	Neither satisfied nor dissatisfied	Neither satisfied nor dissatisfied	Neither satisfied nor dissatisfied	Neither satisfied nor dissatisfied	0	Dissatisfied	Neither satisfied nor dissatisfied	Dissatisfied	Dissatisfied	Quite often	Yes	No	No	No	No
1	581	2828	49	Male	Urban	Graduation	Service	No	Married	40000	Yes	Past smoker	Yes	Yes	Yes	No	No	No	Good	Neither satisfied nor dissatisfied	A moderate amount	Very much	A moderate amount	A moderate amount	A moderate amount	A little	A moderate amount	A little	Moderately	A little	Moderately	Moderately	Neither poor nor good	Dissatisfied	Dissatisfied	Dissatisfied	Satisfied	Neither satisfied nor dissatisfied	Dissatisfied	Neither satisfied nor dissatisfied	Neither satisfied nor dissatisfied	Neither satisfied nor dissatisfied	Neither satisfied nor dissatisfied	Very often
2	581	2828	50	Male	Urban	Graduation	Service	No	Married	60000	Yes	Past smoker	Yes	Yes	Yes	No	No	No	Neither poor nor good	Neither satisfied nor dissatisfied	Very much	Very much	A moderate amount	A moderate amount	A moderate amount	A moderate amount	A moderate amount	Moderately	Moderately	Moderately	Moderately	Moderately	Neither poor nor good	Dissatisfied	Dissatisfied	Dissatisfied	Dissatisfied	Neither satisfied nor dissatisfied	Neither satisfied nor dissatisfied	Neither satisfied nor dissatisfied	Neither satisfied nor dissatisfied	Neither satisfied nor dissatisfied	Neither satisfied nor dissatisfied	Very often	Yes	No	No	No	Yes
1	582	2829	50	Male	Urban	Up to HSC	Service	No	Married	21000	No	No	No	No	No	No	No	No	Neither poor nor good	Satisfied	A little	A little	A moderate amount	A moderate amount	A moderate amount	A moderate amount	A moderate amount	Mostly	Moderately	Moderately	A little	Moderately	Neither poor nor good	Neither satisfied nor dissatisfied	Satisfied	Satisfied	Satisfied	Neither satisfied nor dissatisfied	Neither satisfied nor dissatisfied	Satisfied	Neither satisfied nor dissatisfied	Neither satisfied nor dissatisfied	Neither satisfied nor dissatisfied	Quite often
2	582	2829	51	Male	Urban	Up to HSC	Service	No	Married	40000	No	No	No	No	No	No	No	No	Good	Neither satisfied nor dissatisfied	A little	A little	A moderate amount	A moderate amount	A moderate amount	A moderate amount	A little	Moderately	Moderately	Moderately	Moderately	Moderately	Poor	Neither satisfied nor dissatisfied	Neither satisfied nor dissatisfied	Neither satisfied nor dissatisfied	Neither satisfied nor dissatisfied	Satisfied	Satisfied	Neither satisfied nor dissatisfied	Satisfied	Neither satisfied nor dissatisfied	Satisfied	Quite often		No	No	No	No
1	583	2831	50	Female	Urban	Up to HSC	Housewife	No	Married	50000	No	No	Yes	No	Yes	No	No	No	Good	Neither satisfied nor dissatisfied	A little	A moderate amount	A moderate amount	Very much	Very much	Very much	A moderate amount	Moderately	Mostly	Moderately	Moderately	A little	Neither poor nor good	Satisfied	Neither satisfied nor dissatisfied	Satisfied	Very satisfied	Neither satisfied nor dissatisfied	Satisfied	Neither satisfied nor dissatisfied	Satisfied	Neither satisfied nor dissatisfied	Dissatisfied	Quite often
2	583	2831	50	Female	Urban	Up to HSC	Housewife	No	Married	50000	No	No	Yes	No	Yes	No	No	No	Neither poor nor good	Neither satisfied nor dissatisfied	A moderate amount	A moderate amount	A moderate amount	A moderate amount	A moderate amount	A moderate amount	A moderate amount	Moderately	Moderately	Mostly	Mostly	Mostly	Good	Neither satisfied nor dissatisfied	Neither satisfied nor dissatisfied	Neither satisfied nor dissatisfied	Satisfied	Satisfied	Neither satisfied nor dissatisfied	Neither satisfied nor dissatisfied	Satisfied	Neither satisfied nor dissatisfied	Satisfied	Quite often		No	No	No	No
1	584	2832	50	Male	Urban	No formal education	Service	No	Married	20000	No	Yes	No	No	No	No	No	No	Neither poor nor good	Satisfied	A little	A moderate amount	A moderate amount	A moderate amount	A moderate amount	A moderate amount	A moderate amount	Moderately	Moderately	A little	Moderately	A little	Neither poor nor good	Neither satisfied nor dissatisfied	Neither satisfied nor dissatisfied	Satisfied	Neither satisfied nor dissatisfied	Neither satisfied nor dissatisfied	Satisfied	Neither satisfied nor dissatisfied	Neither satisfied nor dissatisfied	Dissatisfied	Neither satisfied nor dissatisfied	Quite often
2	584	2832	51	Male	Urban	No formal education	Others	No	Married	20000	No	Yes	No	No	No	No	No	No	Neither poor nor good	Neither satisfied nor dissatisfied	A little	A little	A moderate amount	A moderate amount	A moderate amount	A moderate amount	A moderate amount	Moderately	Mostly	A little	Moderately	A little	Neither poor nor good	Neither satisfied nor dissatisfied	Neither satisfied nor dissatisfied	Neither satisfied nor dissatisfied	Neither satisfied nor dissatisfied	Neither satisfied nor dissatisfied	Satisfied	Satisfied	Neither satisfied nor dissatisfied	Neither satisfied nor dissatisfied	Neither satisfied nor dissatisfied	Quite often		No	No	No	Yes
1	585	2834	50	Male	Urban	Post-graduation	Service	No	Married	100000	No	No	No	No	No	No	No	No	Neither poor nor good	Satisfied	Not at all	Not at all	Very much	Very much	An extreme amount	A moderate amount	Very much	Mostly	Mostly	Moderately	Mostly	Moderately	Neither poor nor good	Neither satisfied nor dissatisfied	Satisfied	Satisfied	Very satisfied	Very satisfied	Very satisfied	Neither satisfied nor dissatisfied	Satisfied	Neither satisfied nor dissatisfied	Neither satisfied nor dissatisfied	Seldom
2	585	2834	51	Male	Urban	Post-graduation	Service	No	Married	90000	No	No	No	No	No	No	No	No	Good	Satisfied	A little	A little	An extreme amount	Very much	Very much	A moderate amount	Very much	Completely	Completely	Completely	Completely	Moderately	Good	Satisfied	Satisfied	Satisfied	Satisfied	Satisfied	Neither satisfied nor dissatisfied	Satisfied	Satisfied	Neither satisfied nor dissatisfied	Satisfied	Seldom		No	No	No	No
1	586	2840	50	Male	Urban	Post-graduation	Service	Yes	Married	150000	No	No	No	No	No	No	No	No	Good	Satisfied	A little	Not at all	Very much	Very much	An extreme amount	A moderate amount	A little	Mostly	Completely	Mostly	Moderately	Moderately	Good	Very satisfied	Very satisfied	Very satisfied	Neither satisfied nor dissatisfied	Neither satisfied nor dissatisfied	Very satisfied	Satisfied	Satisfied	Very satisfied	Neither satisfied nor dissatisfied	Seldom
2	586	2840	51	Male	Urban	Post-graduation	Service	Yes	Married	100000	No	Yes	No	No	No	No	No	No	Good	Satisfied	A little	An extreme amount	An extreme amount	Very much	Very much	A moderate amount	Very much	Moderately	Moderately	Moderately	Completely	A little	Neither poor nor good	Dissatisfied	Satisfied	Neither satisfied nor dissatisfied	Satisfied	Satisfied	Neither satisfied nor dissatisfied	Satisfied	Satisfied	Satisfied	Satisfied	Never		Yes	Yes	No	No
1	587	2844	50	Male	Urban	Post-graduation	Service	No	Married	150000	Yes	No	No	No	No	No	No	No	Good	Neither satisfied nor dissatisfied	A moderate amount	A moderate amount	Very much	Very much	Very much	Very much	Very much	Mostly	Moderately	Mostly	Moderately	Mostly	Neither poor nor good	Satisfied	Satisfied	Satisfied	Neither satisfied nor dissatisfied	Satisfied	Neither satisfied nor dissatisfied	Satisfied	Satisfied	Satisfied	Satisfied	Quite often
2	587	2844	50	Male	Urban	Post-graduation	Service	No	Married	60000	Yes	No	No	Yes	No	No	No	No	Neither poor nor good	Neither satisfied nor dissatisfied	A moderate amount	A moderate amount	A moderate amount	Very much	A moderate amount	A little	A moderate amount	Mostly	Moderately	Moderately	Mostly	Moderately	Neither poor nor good	Neither satisfied nor dissatisfied	Neither satisfied nor dissatisfied	Neither satisfied nor dissatisfied	Satisfied	Satisfied	Neither satisfied nor dissatisfied	Satisfied	Satisfied	Neither satisfied nor dissatisfied	Satisfied	Seldom	Yes	No	No	No	Yes
1	588	2845	50	Male	Urban	Post-graduation	Business	No	Married	200000	Yes	No	No	No	No	No	No	No	Neither poor nor good	Satisfied	Not at all	A moderate amount	A little	An extreme amount	A moderate amount	Not at all	A moderate amount	Completely	Mostly	A little	Moderately	A little	Neither poor nor good	Neither satisfied nor dissatisfied	Satisfied	Satisfied	Satisfied	Satisfied	Very satisfied	Neither satisfied nor dissatisfied	Neither satisfied nor dissatisfied	Very dissatisfied	Neither satisfied nor dissatisfied	Quite often
2	588	2845	50	Male	Urban	Post-graduation	Business	No	Married	100000	Yes	Yes	No	No	No	No	No	No	Good	Satisfied	A moderate amount	A moderate amount	Very much	Very much	Very much	A moderate amount	A moderate amount	Mostly	Mostly	Mostly	Mostly	Moderately	Good	Satisfied	Satisfied	Satisfied	Satisfied	Satisfied	Neither satisfied nor dissatisfied	Satisfied	Satisfied	Neither satisfied nor dissatisfied	Satisfied	Seldom		No	No	No	No
1	589	2847	50	Male	Urban	Post-graduation	Service	No	Married	150000	No	Yes	No	Yes	No	No	No	No	Neither poor nor good	Dissatisfied	Not at all	Not at all	A moderate amount	A moderate amount	An extreme amount	An extreme amount	A moderate amount	Moderately	Moderately	Moderately	Moderately	Not at all	Neither poor nor good	Very satisfied	Satisfied	Satisfied	Satisfied	Neither satisfied nor dissatisfied	Neither satisfied nor dissatisfied	Neither satisfied nor dissatisfied	Neither satisfied nor dissatisfied	Neither satisfied nor dissatisfied	Neither satisfied nor dissatisfied	Quite often
2	589	2847	51	Male	Urban	Post-graduation	Business	No	Married	60000	No	Yes	No	Yes	No	No	No	No	Neither poor nor good	Neither satisfied nor dissatisfied	A moderate amount	Very much	Very much	Very much	A moderate amount	A moderate amount	A moderate amount	Moderately	Moderately	Moderately	Mostly	Mostly	Good	Neither satisfied nor dissatisfied	Satisfied	Neither satisfied nor dissatisfied	Satisfied	Satisfied	Satisfied	Satisfied	Satisfied	Neither satisfied nor dissatisfied	Satisfied	Quite often	Yes	No	No	No	No
1	590	2849	50	Male	Urban	Graduation	Service	No	Married	200000	Yes	No	No	Yes	No	No	No	No	Good	Dissatisfied	A little	A little	A moderate amount	A moderate amount	Very much	A moderate amount	A moderate amount	Moderately	A little	Moderately	A little	A little	Neither poor nor good	Neither satisfied nor dissatisfied	Satisfied	Satisfied	Neither satisfied nor dissatisfied	Satisfied	Dissatisfied	Neither satisfied nor dissatisfied	Satisfied	Neither satisfied nor dissatisfied	Neither satisfied nor dissatisfied	Quite often
2	590	2849	51	Male	Urban	Graduation	Business	No	Married	75000	Yes	Yes	Yes	Yes	No	No	No	No	Good	Neither satisfied nor dissatisfied	A moderate amount	A moderate amount	An extreme amount	A moderate amount	A moderate amount	A little	A moderate amount	Moderately	Moderately	Moderately	Completely	Moderately	Neither poor nor good	Neither satisfied nor dissatisfied	Neither satisfied nor dissatisfied	Neither satisfied nor dissatisfied	Neither satisfied nor dissatisfied	Neither satisfied nor dissatisfied	Dissatisfied	Dissatisfied	Neither satisfied nor dissatisfied	Dissatisfied	Satisfied	Quite often	Yes	No	No	No	No
1	591	2850	50	Female	Urban	Up to SSC	Housewife	No	Married	50000	No	No	Yes	No	No	Yes	No	No	Neither poor nor good	Neither satisfied nor dissatisfied	A moderate amount	Very much	A moderate amount	Very much	Very much	A moderate amount	A moderate amount	Moderately	Moderately	Moderately	Moderately	Mostly	Neither poor nor good	Satisfied	Neither satisfied nor dissatisfied	Neither satisfied nor dissatisfied	Satisfied	Neither satisfied nor dissatisfied	Satisfied	Neither satisfied nor dissatisfied	Satisfied	Neither satisfied nor dissatisfied	Neither satisfied nor dissatisfied	Quite often
2	591	2850	50	Female	Semi-urban	Up to SSC	Housewife	No	Married	30000	No	No	Yes	No	No	Yes	No	No	Good	Dissatisfied	An extreme amount	A moderate amount	A moderate amount	Very much	A moderate amount	A little	A moderate amount	Moderately	Moderately	Moderately	Moderately	Completely	Neither poor nor good	Dissatisfied	Neither satisfied nor dissatisfied	Neither satisfied nor dissatisfied	Neither satisfied nor dissatisfied	Neither satisfied nor dissatisfied	Neither satisfied nor dissatisfied	Dissatisfied	Neither satisfied nor dissatisfied	Dissatisfied	Neither satisfied nor dissatisfied	Quite often	Yes	No	No	No	Yes
1	592	2855	51	Male	Urban	Graduation	Business	No	Married	50000	Yes	No	No	No	No	No	No	No	Poor	Satisfied	Not at all	Not at all	An extreme amount	Very much	A little	Very much	Very much	Moderately	Mostly	A little	Moderately	Not at all	Neither poor nor good	Satisfied	Satisfied	Dissatisfied	Satisfied	Satisfied	Neither satisfied nor dissatisfied	Satisfied	Satisfied	Neither satisfied nor dissatisfied	Satisfied	Quite often
2	592	2855	51	Male	Urban	Graduation	Service	No	Married	70000	Yes	No	No	Yes	No	Yes	No	No	Good	Neither satisfied nor dissatisfied	A moderate amount	Very much	Very much	Very much	A moderate amount	A moderate amount	Very much	Moderately	A little	Moderately	Moderately	Moderately	Neither poor nor good	Satisfied	Neither satisfied nor dissatisfied	Neither satisfied nor dissatisfied	Satisfied	Satisfied	Neither satisfied nor dissatisfied	Satisfied	Satisfied	Neither satisfied nor dissatisfied	Satisfied	Quite often	Yes	Yes	No	No	No
1	593	2859	52	Male	Urban	Post-graduation	Business	No	Married	60000	Yes	Yes	Yes	No	No	No	No	No	Good	Satisfied	Not at all	Not at all	A moderate amount	Very much	An extreme amount	A little	A moderate amount	Mostly	Mostly	Moderately	Moderately	Moderately	Neither poor nor good	Satisfied	Satisfied	Satisfied	Satisfied	Satisfied	Satisfied	Neither satisfied nor dissatisfied	Satisfied	Neither satisfied nor dissatisfied	Dissatisfied	Never
2	593	2859	53	Male	Urban	Post-graduation	Service	No	Married	80000	Yes	Yes	Yes	Yes	No	No	No	No	Good	Satisfied	A moderate amount	A moderate amount	Very much	Very much	Very much	Very much	A moderate amount	Moderately	Moderately	Mostly	Mostly	Moderately	Neither poor nor good	Satisfied	Neither satisfied nor dissatisfied	Neither satisfied nor dissatisfied	Satisfied	Satisfied	Neither satisfied nor dissatisfied	Satisfied	Satisfied	Satisfied	Satisfied	Quite often	Yes	No	No	No	Yes
1	594	2862	50	Male	Urban	Graduation	Business	No	Married	50000	Yes	Past smoker	No	No	No	No	Yes	No	Good	Satisfied	A little	Very much	An extreme amount	An extreme amount	An extreme amount	Very much	Very much	Moderately	Mostly	Mostly	Mostly	Mostly	Good	Neither satisfied nor dissatisfied	Satisfied	Neither satisfied nor dissatisfied	Very satisfied	Satisfied	Satisfied	Satisfied	Satisfied	Satisfied	Neither satisfied nor dissatisfied	Quite often
2	594	2862	52	Male	Urban	Graduation	Business	No	Married	75000	Yes	Past smoker	No	Yes	No	Yes	Yes	No	Good	Neither satisfied nor dissatisfied	Very much	Very much	Very much	A moderate amount	A moderate amount	A moderate amount	Very much	Moderately	A little	Moderately	Moderately	Mostly	Neither poor nor good	Dissatisfied	Neither satisfied nor dissatisfied	Neither satisfied nor dissatisfied	Satisfied	Satisfied	Neither satisfied nor dissatisfied	Satisfied	Satisfied	Neither satisfied nor dissatisfied	Neither satisfied nor dissatisfied	Quite often	Yes	No	No	No	Yes
1	595	2865	52	Male	Urban	Graduation	Business	No	Married	30000	No	Past smoker	Yes	No	Yes	No	No	No	Good	Satisfied	A little	A moderate amount	A moderate amount	A moderate amount	A moderate amount	A moderate amount	Very much	Moderately	Moderately	Moderately	Moderately	Moderately	Neither poor nor good	Neither satisfied nor dissatisfied	Satisfied	Neither satisfied nor dissatisfied	Neither satisfied nor dissatisfied	Neither satisfied nor dissatisfied	Neither satisfied nor dissatisfied	Neither satisfied nor dissatisfied	Very satisfied	Neither satisfied nor dissatisfied	Neither satisfied nor dissatisfied	Quite often
2	595	2865	52	Male	Urban	Graduation	Business	No	Married	90000	No	Past smoker	Yes	No	Yes	No	No	No	Neither poor nor good	Neither satisfied nor dissatisfied	A moderate amount	A moderate amount	Very much	Very much	Very much	A moderate amount	Very much	Moderately	Mostly	Mostly	Mostly	Moderately	Good	Satisfied	Neither satisfied nor dissatisfied	Satisfied	Satisfied	Satisfied	Satisfied	Satisfied	Satisfied	Neither satisfied nor dissatisfied	Satisfied	Seldom		No	No	No	No
1	596	2867	52	Male	Urban	Post-graduation	Service	No	Married	200000	No	Past smoker	No	No	No	No	No	No	Poor	Dissatisfied	A moderate amount	A moderate amount	A moderate amount	A moderate amount	A moderate amount	A moderate amount	A moderate amount	Moderately	A little	A little	Moderately	A little	Poor	Satisfied	Neither satisfied nor dissatisfied	Neither satisfied nor dissatisfied	Neither satisfied nor dissatisfied	Neither satisfied nor dissatisfied	Neither satisfied nor dissatisfied	Neither satisfied nor dissatisfied	Neither satisfied nor dissatisfied	Neither satisfied nor dissatisfied	Neither satisfied nor dissatisfied	Quite often
2	596	2867	52	Male	Urban	Post-graduation	Service	No	Married	100000	No	Past smoker	Yes	No	No	No	No	No	Good	Satisfied	A little	A moderate amount	Very much	Very much	Very much	A little	A moderate amount	Moderately	Mostly	Mostly	Mostly	Moderately	Good	Neither satisfied nor dissatisfied	Neither satisfied nor dissatisfied	Satisfied	Satisfied	Satisfied	Satisfied	Satisfied	Satisfied	Neither satisfied nor dissatisfied	Satisfied	Seldom	Yes	No	No	No	Yes
1	597	2868	52	Male	Urban	Up to HSC	Service	No	Married	200000	No	No	Yes	No	No	No	No	No	Neither poor nor good	Satisfied	A moderate amount	A moderate amount	A little	Very much	A moderate amount	Very much	Very much	Mostly	Moderately	Mostly	Mostly	Mostly	Neither poor nor good	Satisfied	Neither satisfied nor dissatisfied	Satisfied	Satisfied	Neither satisfied nor dissatisfied	Dissatisfied	Neither satisfied nor dissatisfied	Satisfied	Satisfied	Satisfied	Seldom
2	597	2868	53	Male	Urban	Up to HSC	Business	No	Married	65000	No	Yes	Yes	No	No	No	No	No	Neither poor nor good	Neither satisfied nor dissatisfied	A moderate amount	Very much	Very much	A moderate amount	A moderate amount	A moderate amount	Very much	Mostly	Mostly	Moderately	Moderately	Mostly	Neither poor nor good	Dissatisfied	Neither satisfied nor dissatisfied	Neither satisfied nor dissatisfied	Satisfied	Neither satisfied nor dissatisfied	Neither satisfied nor dissatisfied	Neither satisfied nor dissatisfied	Neither satisfied nor dissatisfied	Dissatisfied	Neither satisfied nor dissatisfied	Quite often		No	No	No	No
1	598	2871	52	Male	Urban	Post-graduation	Service	No	Married	30000	Yes	No	Yes	Yes	No	Yes	No	No	Good	Neither satisfied nor dissatisfied	Very much	A moderate amount	A moderate amount	Not at all	A little	A moderate amount	Very much	Moderately	Moderately	Mostly	Mostly	Mostly	Neither poor nor good	Neither satisfied nor dissatisfied	Neither satisfied nor dissatisfied	Neither satisfied nor dissatisfied	Neither satisfied nor dissatisfied	Neither satisfied nor dissatisfied	Neither satisfied nor dissatisfied	Dissatisfied	Satisfied	Satisfied	Satisfied	Very often
2	598	2871	52	Male	Urban	Post-graduation	Service	No	Married	50000	Yes	No	Yes	Yes	No	Yes	No	No	Good	Dissatisfied	Very much	A moderate amount	Very much	A moderate amount	Very much	A moderate amount	A moderate amount	Mostly	Mostly	Mostly	Mostly	Moderately	Good	Satisfied	Satisfied	Satisfied	Satisfied	Satisfied	Satisfied	Satisfied	Satisfied	Satisfied	Satisfied	Seldom	Yes	No	No	No	No
1	599	2873	53	Male	Urban	Graduation	Business	No	Married	70000	No	No	No	No	No	No	No	Yes	Neither poor nor good	Very dissatisfied	Not at all	An extreme amount	A moderate amount	A moderate amount	A moderate amount	An extreme amount	An extreme amount	Mostly	Not at all	A little	Completely	Completely	Good	Neither satisfied nor dissatisfied	Dissatisfied	Neither satisfied nor dissatisfied	Dissatisfied	Very satisfied	Dissatisfied	Very satisfied	Very satisfied	Neither satisfied nor dissatisfied	Neither satisfied nor dissatisfied	Always
2	599	2873	53	Male	Urban	Graduation	Business	No	Married	80000	No	No	Yes	No	No	No	No	Yes	Good	Satisfied	A little	A moderate amount	Very much	Very much	Very much	A moderate amount	Very much	Mostly	Moderately	Mostly	Mostly	Mostly	Neither poor nor good	Satisfied	Satisfied	Satisfied	Satisfied	Satisfied	Neither satisfied nor dissatisfied	Satisfied	Satisfied	Satisfied	Satisfied	Seldom	Yes	No	No	No	No
1	600	2878	53	Female	Urban	Post-graduation	Service	Yes	Married	50000	Yes	No	Yes	Yes	No	Yes	No	No	Very good	Neither satisfied nor dissatisfied	A moderate amount	An extreme amount	An extreme amount	An extreme amount	Very much	A little	Not at all	Mostly	A little	Completely	Completely	Completely	Good	Dissatisfied	Neither satisfied nor dissatisfied	Satisfied	Very satisfied	Very satisfied	Satisfied	Satisfied	Very satisfied	Satisfied	Very satisfied	Quite often
2	600	2878	54	Female	Urban	Post-graduation	Service	Yes	Married	100000	Yes	No	Yes	Yes	No	Yes	No	No	Good	Satisfied	A moderate amount	An extreme amount	An extreme amount	Very much	Very much	A moderate amount	A moderate amount	Moderately	Moderately	Completely	Completely	A little	Neither poor nor good	Dissatisfied	Satisfied	Satisfied	Satisfied	Satisfied	Neither satisfied nor dissatisfied	Satisfied	Satisfied	Satisfied	Satisfied	Never		No	No	No	No
1	601	2880	53	Male	Urban	Graduation	Business	No	Married	200000	Yes	Yes	No	Yes	No	No	No	No	Very good	Neither satisfied nor dissatisfied	A moderate amount	A little	An extreme amount	Very much	Very much	A little	Very much	Mostly	Moderately	Mostly	Moderately	Moderately	Good	Satisfied	Satisfied	Satisfied	Satisfied	Satisfied	Very satisfied	Neither satisfied nor dissatisfied	Satisfied	Dissatisfied	Dissatisfied	Never
2	601	2880	52	Male	Semi-urban	Graduation	Service	No	Married	60000	Yes	Past smoker	No	Yes	No	No	Yes	No	Good	Neither satisfied nor dissatisfied	A moderate amount	A moderate amount	Very much	Very much	A moderate amount	A moderate amount	A moderate amount	Moderately	Moderately	Moderately	Moderately	Mostly	Neither poor nor good	Neither satisfied nor dissatisfied	Neither satisfied nor dissatisfied	Satisfied	Neither satisfied nor dissatisfied	Neither satisfied nor dissatisfied	Neither satisfied nor dissatisfied	Neither satisfied nor dissatisfied	Satisfied	Dissatisfied	Neither satisfied nor dissatisfied	Quite often	Yes	Yes	No	No	Yes
1	602	2882	53	Male	Urban	Up to HSC	Business	No	Married	30000	Yes	Yes	No	Yes	No	No	No	No	Neither poor nor good	Neither satisfied nor dissatisfied	Not at all	A little	A moderate amount	A moderate amount	A moderate amount	A moderate amount	Very much	Moderately	Mostly	Moderately	Mostly	A little	Neither poor nor good	Neither satisfied nor dissatisfied	Neither satisfied nor dissatisfied	Satisfied	Neither satisfied nor dissatisfied	Neither satisfied nor dissatisfied	Neither satisfied nor dissatisfied	Neither satisfied nor dissatisfied	Satisfied	Neither satisfied nor dissatisfied	Neither satisfied nor dissatisfied	Quite often
2	602	2882	53	Male	Urban	Up to HSC	Business	No	Married	70000	Yes	Past smoker	Yes	Yes	No	No	No	No	Neither poor nor good	Neither satisfied nor dissatisfied	An extreme amount	A moderate amount	A moderate amount	A moderate amount	A moderate amount	A little	A moderate amount	Moderately	Moderately	Moderately	Moderately	A little	Neither poor nor good	Dissatisfied	Neither satisfied nor dissatisfied	Neither satisfied nor dissatisfied	Neither satisfied nor dissatisfied	Neither satisfied nor dissatisfied	Neither satisfied nor dissatisfied	Neither satisfied nor dissatisfied	Satisfied	Neither satisfied nor dissatisfied	Satisfied	Quite often	Yes	Yes	Yes	No	No
1	603	2884	54	Male	Urban	Up to SSC	Service	No	Married	11000	No	Past smoker	Yes	Yes	Yes	No	Yes	No	Good	Neither satisfied nor dissatisfied	A moderate amount	A moderate amount	Very much	A moderate amount	Very much	A moderate amount	A moderate amount	Moderately	Moderately	A little	Moderately	A little	Neither poor nor good	Dissatisfied	Neither satisfied nor dissatisfied	Neither satisfied nor dissatisfied	Neither satisfied nor dissatisfied	Satisfied	Satisfied	Neither satisfied nor dissatisfied	Neither satisfied nor dissatisfied	Dissatisfied	Neither satisfied nor dissatisfied	Very often
2	603	2884	55	Male	Semi-urban	Up to SSC	Business	No	Married	50000	No	Past smoker	Yes	Yes	Yes	No	Yes	No	Good	Neither satisfied nor dissatisfied	Very much	A moderate amount	Very much	Very much	A little	A little	A moderate amount	Moderately	Moderately	Moderately	Mostly	Mostly	Good	Neither satisfied nor dissatisfied	Neither satisfied nor dissatisfied	Neither satisfied nor dissatisfied	Satisfied	Satisfied	Satisfied	Satisfied	Satisfied	Neither satisfied nor dissatisfied	Satisfied	Quite often	Yes	No	No	No	No
1	604	2885	54	Male	Urban	Graduation	Service	No	Married	100000	Yes	Yes	No	No	Yes	No	No	No	Good	Satisfied	Not at all	A little	Very much	Very much	Very much	Very much	A moderate amount	Mostly	Mostly	Moderately	Moderately	A little	Good	Satisfied	Satisfied	Satisfied	Satisfied	Neither satisfied nor dissatisfied	Very satisfied	Neither satisfied nor dissatisfied	Satisfied	Satisfied	Neither satisfied nor dissatisfied	Never
2	604	2885	54	Male	Semi-urban	Graduation	Service	No	Married	50000	Yes	Yes	Yes	Yes	Yes	No	No	No	Good	Neither satisfied nor dissatisfied	A little	A little	A moderate amount	A moderate amount	A moderate amount	A moderate amount	A moderate amount	Moderately	Moderately	Moderately	Moderately	Moderately	Neither poor nor good	Neither satisfied nor dissatisfied	Neither satisfied nor dissatisfied	Neither satisfied nor dissatisfied	Neither satisfied nor dissatisfied	Satisfied	Satisfied	Satisfied	Neither satisfied nor dissatisfied	Satisfied	Neither satisfied nor dissatisfied	Seldom	Yes	No	No	No	No
1	605	2887	54	Female	Urban	Up to HSC	Housewife	No	Married	20000	Yes	No	No	Yes	No	No	No	No	Neither poor nor good	Neither satisfied nor dissatisfied	Not at all	A moderate amount	A moderate amount	A moderate amount	Very much	A moderate amount	Very much	Not at all	Not at all	A little	Moderately	Moderately	Neither poor nor good	Dissatisfied	Dissatisfied	Dissatisfied	Dissatisfied	Neither satisfied nor dissatisfied	Neither satisfied nor dissatisfied	Neither satisfied nor dissatisfied	Neither satisfied nor dissatisfied	Neither satisfied nor dissatisfied	Neither satisfied nor dissatisfied	Seldom
2	605	2887	54	Female	Urban	Up to HSC	Housewife	No	Married	50000	Yes	No	No	Yes	No	No	No	No	Very good	Satisfied	A little	A moderate amount	Very much	Very much	Very much	A moderate amount	Very much	Mostly	Mostly	Moderately	Mostly	Mostly	Good	Satisfied	Satisfied	Neither satisfied nor dissatisfied	Satisfied	Satisfied	Satisfied	Satisfied	Satisfied	Neither satisfied nor dissatisfied	Satisfied	Seldom		No	No	No	No
1	606	2889	54	Male	Urban	Post-graduation	Service	No	Married	100000	Yes	No	Yes	No	No	No	No	No	Good	Satisfied	Not at all	A little	A moderate amount	Very much	Very much	Very much	Very much	Mostly	Mostly	Mostly	Mostly	Mostly	Good	Dissatisfied	Neither satisfied nor dissatisfied	Satisfied	Satisfied	Satisfied	Satisfied	Satisfied	Satisfied	Satisfied	Satisfied	Never
2	606	2889	54	Male	Urban	Post-graduation	Service	No	Married	100000	Yes	Yes	Yes	Yes	No	No	No	No	Good	Satisfied	A moderate amount	An extreme amount	An extreme amount	Very much	Very much	A moderate amount	Very much	Moderately	Moderately	Completely	Completely	Moderately	Good	Neither satisfied nor dissatisfied	Neither satisfied nor dissatisfied	Satisfied	Satisfied	Satisfied	Neither satisfied nor dissatisfied	Satisfied	Satisfied	Neither satisfied nor dissatisfied	Satisfied	Quite often	Yes	Yes	No	No	No
1	607	2892	55	Male	Semi-urban	Graduation	Unemployed	No	Married	10000	No	No	Yes	No	No	Yes	No	No	Neither poor nor good	Neither satisfied nor dissatisfied	A little	Very much	Very much	A moderate amount	Very much	A moderate amount	A little	Moderately	Moderately	Moderately	A little	Moderately	Neither poor nor good	Dissatisfied	Satisfied	Neither satisfied nor dissatisfied	Neither satisfied nor dissatisfied	Neither satisfied nor dissatisfied	Neither satisfied nor dissatisfied	Dissatisfied	Neither satisfied nor dissatisfied	Neither satisfied nor dissatisfied	Neither satisfied nor dissatisfied	Quite often
2	607	2892	56	Male	Urban	Graduation	Service	No	Married	80000	No	No	Yes	No	No	Yes	No	No	Good	Satisfied	A little	A moderate amount	Very much	A moderate amount	A moderate amount	A moderate amount	A moderate amount	Moderately	Moderately	Mostly	Mostly	Moderately	Neither poor nor good	Neither satisfied nor dissatisfied	Neither satisfied nor dissatisfied	Satisfied	Satisfied	Satisfied	Neither satisfied nor dissatisfied	Neither satisfied nor dissatisfied	Satisfied	Neither satisfied nor dissatisfied	Satisfied	Quite often		No	No	No	No
1	608	2895	55	Male	Urban	Graduation	Business	No	Married	70000	Yes	Yes	Yes	Yes	No	No	No	No	Good	Neither satisfied nor dissatisfied	An extreme amount	A moderate amount	A moderate amount	Very much	A moderate amount	An extreme amount	Very much	A little	Not at all	Moderately	Moderately	Completely	Poor	Very dissatisfied	Dissatisfied	Dissatisfied	Dissatisfied	Very satisfied	Satisfied	Very dissatisfied	Satisfied	Dissatisfied	Dissatisfied	Very often
2	608	2895	56	Male	Urban	Graduation	Business	No	Married	80000	Yes	Past smoker	Yes	Yes	No	No	No	No	Good	Neither satisfied nor dissatisfied	Very much	Very much	A moderate amount	A moderate amount	A little	A little	A moderate amount	Moderately	Moderately	Moderately	Moderately	Moderately	Neither poor nor good	Dissatisfied	Neither satisfied nor dissatisfied	Neither satisfied nor dissatisfied	Satisfied	Satisfied	Neither satisfied nor dissatisfied	Neither satisfied nor dissatisfied	Satisfied	Neither satisfied nor dissatisfied	Satisfied	Very often	Yes	No	No	No	No
1	609	2896	55	Male	Urban	Primary	Business	No	Married	20000	No	No	Yes	Yes	Yes	Yes	No	No	Neither poor nor good	Neither satisfied nor dissatisfied	A little	Very much	A moderate amount	A moderate amount	A little	A moderate amount	A moderate amount	A little	Moderately	Moderately	Moderately	Moderately	Neither poor nor good	Neither satisfied nor dissatisfied	Neither satisfied nor dissatisfied	Neither satisfied nor dissatisfied	Satisfied	Satisfied	Very dissatisfied	Satisfied	Satisfied	Neither satisfied nor dissatisfied	Dissatisfied	Quite often
2	609	2896	55	Male	Urban	Primary	Business	No	Married	70000	No	No	Yes	Yes	Yes	Yes	No	No	Good	Neither satisfied nor dissatisfied	Not at all	A little	A moderate amount	A moderate amount	A moderate amount	A little	A moderate amount	Moderately	Moderately	Completely	Completely	Moderately	Neither poor nor good	Neither satisfied nor dissatisfied	Neither satisfied nor dissatisfied	Neither satisfied nor dissatisfied	Satisfied	Satisfied	Neither satisfied nor dissatisfied	Neither satisfied nor dissatisfied	Satisfied	Neither satisfied nor dissatisfied	Satisfied	Quite often		No	No	No	No
1	610	2897	55	Female	Urban	Up to HSC	Housewife	No	Married	80000	No	No	Yes	Yes	Yes	Yes	No	No	Good	Neither satisfied nor dissatisfied	Very much	Very much	A moderate amount	A moderate amount	A moderate amount	A moderate amount	Very much	Moderately	Moderately	Moderately	Moderately	Mostly	Neither poor nor good	Dissatisfied	Neither satisfied nor dissatisfied	Neither satisfied nor dissatisfied	Neither satisfied nor dissatisfied	Neither satisfied nor dissatisfied	Neither satisfied nor dissatisfied	Neither satisfied nor dissatisfied	Satisfied	Neither satisfied nor dissatisfied	Neither satisfied nor dissatisfied	Quite often
2	610	2897	55	Female	Semi-urban	Up to HSC	Housewife	No	Married	50000	No	No	Yes	Yes	Yes	Yes	No	No	Neither poor nor good	Satisfied	A moderate amount	A moderate amount	A moderate amount	A moderate amount	A moderate amount	A moderate amount	A moderate amount	Completely	Moderately	Moderately	Moderately	Completely	Neither poor nor good	Satisfied	Neither satisfied nor dissatisfied	Neither satisfied nor dissatisfied	Satisfied	Satisfied	Neither satisfied nor dissatisfied	Neither satisfied nor dissatisfied	Satisfied	Neither satisfied nor dissatisfied	Neither satisfied nor dissatisfied	Quite often		No	No	No	Yes
1	611	2898	55	Female	Urban	Up to SSC	Service	No	Married	30000	Yes	No	Yes	Yes	No	Yes	No	No	Neither poor nor good	Very dissatisfied	A little	An extreme amount	Not at all	Not at all	A moderate amount	A moderate amount	A moderate amount	A little	Not at all	Not at all	A little	A little	Poor	Neither satisfied nor dissatisfied	Very dissatisfied	Neither satisfied nor dissatisfied	Satisfied	Neither satisfied nor dissatisfied	Neither satisfied nor dissatisfied	Neither satisfied nor dissatisfied	Dissatisfied	Very dissatisfied	Neither satisfied nor dissatisfied	Always
2	611	2898	56	Female	Urban	Up to SSC	Housewife	No	Married	60000	Yes	No	Yes	Yes	No	Yes	No	No	Good	Neither satisfied nor dissatisfied	A moderate amount	A moderate amount	Very much	Very much	Very much	A moderate amount	A moderate amount	Moderately	Mostly	Moderately	Mostly	Mostly	Good	Satisfied	Neither satisfied nor dissatisfied	Neither satisfied nor dissatisfied	Satisfied	Satisfied	Neither satisfied nor dissatisfied	Satisfied	Satisfied	Neither satisfied nor dissatisfied	Satisfied	Quite often	Yes	Yes	Yes	No	Yes
1	612	2899	55	Female	Urban	Post-graduation	Service	No	Married	30000	Yes	No	No	No	No	No	No	No	Good	Neither satisfied nor dissatisfied	Not at all	Not at all	A moderate amount	A moderate amount	An extreme amount	Very much	An extreme amount	Moderately	Moderately	A little	Moderately	Moderately	Good	Satisfied	Neither satisfied nor dissatisfied	Neither satisfied nor dissatisfied	Satisfied	Satisfied	Satisfied	Very satisfied	Neither satisfied nor dissatisfied	Neither satisfied nor dissatisfied	Neither satisfied nor dissatisfied	Quite often
2	612	2899	56	Female	Urban	Post-graduation	Housewife	No	Married	50000	Yes	No	Yes	Yes	No	No	No	No	Good	Neither satisfied nor dissatisfied	Very much	Very much	A moderate amount	A moderate amount	A little	A little	A little	A little	A little	Moderately	Moderately	Moderately	Poor	Dissatisfied	Neither satisfied nor dissatisfied	Neither satisfied nor dissatisfied	Neither satisfied nor dissatisfied	Neither satisfied nor dissatisfied	Neither satisfied nor dissatisfied	Neither satisfied nor dissatisfied	Satisfied	Neither satisfied nor dissatisfied	Neither satisfied nor dissatisfied	Quite often	Yes	Yes	Yes	No	Yes
1	613	2900	55	Male	Urban	Graduation	Business	No	Married	25000	Yes	Yes	Yes	No	No	Yes	No	No	Poor	Satisfied	Not at all	Not at all	A moderate amount	A moderate amount	A little	A moderate amount	A little	Moderately	A little	A little	Moderately	Moderately	Neither poor nor good	Neither satisfied nor dissatisfied	Neither satisfied nor dissatisfied	Satisfied	Satisfied	Very satisfied	Neither satisfied nor dissatisfied	Neither satisfied nor dissatisfied	Neither satisfied nor dissatisfied	Satisfied	Satisfied	Seldom
2	613	2900	56	Male	Urban	Graduation	Business	No	Married	70000	Yes	Yes	Yes	No	No	Yes	No	No	Good	Neither satisfied nor dissatisfied	A moderate amount	A moderate amount	Very much	Very much	A moderate amount	A moderate amount	A moderate amount	Moderately	Moderately	Mostly	Mostly	Moderately	Neither poor nor good	Neither satisfied nor dissatisfied	Neither satisfied nor dissatisfied	Neither satisfied nor dissatisfied	Satisfied	Satisfied	Neither satisfied nor dissatisfied	Satisfied	Satisfied	Neither satisfied nor dissatisfied	Satisfied	Quite often	Yes	Yes	No	No	No
1	614	2901	55	Male	Urban	Graduation	Service	No	Married	10000	Yes	No	No	Yes	No	No	No	No	Neither poor nor good	Very satisfied	A moderate amount	A moderate amount	A moderate amount	Very much	A moderate amount	A moderate amount	A moderate amount	Completely	Moderately	Not at all	Not at all	A little	Neither poor nor good	Dissatisfied	Satisfied	Neither satisfied nor dissatisfied	Satisfied	Very satisfied	Neither satisfied nor dissatisfied	Neither satisfied nor dissatisfied	Satisfied	Dissatisfied	Neither satisfied nor dissatisfied	Quite often
2	614	2901	56	Male	Urban	Graduation	Business	No	Married	60000	Yes	Yes	No	Yes	No	No	No	No	Neither poor nor good	Neither satisfied nor dissatisfied	A little	A moderate amount	A moderate amount	A moderate amount	A little	A little	A moderate amount	Moderately	Mostly	Moderately	Moderately	Mostly	Good	Satisfied	Neither satisfied nor dissatisfied	Neither satisfied nor dissatisfied	Satisfied	Satisfied	Neither satisfied nor dissatisfied	Satisfied	Satisfied	Neither satisfied nor dissatisfied	Satisfied	Quite often		No	No	No	No
1	615	2904	55	Male	Urban	Graduation	Business	No	Married	20000	Yes	Yes	No	No	No	No	Yes	No	Neither poor nor good	Neither satisfied nor dissatisfied	A moderate amount	A moderate amount	Not at all	A moderate amount	A little	Not at all	Very much	Mostly	Moderately	Mostly	Not at all	Not at all	Neither poor nor good	Satisfied	Satisfied	Satisfied	Satisfied	Neither satisfied nor dissatisfied	Dissatisfied	Dissatisfied	Satisfied	Neither satisfied nor dissatisfied	Neither satisfied nor dissatisfied	Quite often
2	615	2904	55	Male	Urban	Graduation	Business	No	Married	80000	Yes	Yes	Yes	No	No	No	Yes	No	Good	Satisfied	A moderate amount	An extreme amount	An extreme amount	Very much	Very much	A moderate amount	Very much	Moderately	Moderately	Completely	Completely	Moderately	Good	Satisfied	Satisfied	Satisfied	Satisfied	Satisfied	Neither satisfied nor dissatisfied	Satisfied	Satisfied	Neither satisfied nor dissatisfied	Satisfied	Seldom	Yes	Yes	Yes	Yes	Yes
1	616	2907	55	Female	Urban	Up to SSC	Housewife	No	Married	30000	No	No	No	No	No	No	No	No	Neither poor nor good	Very dissatisfied	A moderate amount	A moderate amount	A little	An extreme amount	A moderate amount	A little	An extreme amount	Not at all	Not at all	Not at all	A little	Not at all	Neither poor nor good	Dissatisfied	Satisfied	Satisfied	Satisfied	Satisfied	Very dissatisfied	Dissatisfied	Very satisfied	Satisfied	Satisfied	Quite often
2	616	2907	56	Female	Urban	Up to SSC	Housewife	No	Married	55000	No	No	No	No	No	Yes	No	No	Good	Satisfied	A moderate amount	A moderate amount	An extreme amount	A moderate amount	A moderate amount	A moderate amount	Very much	Moderately	Completely	Completely	Completely	Completely	Good	Satisfied	Neither satisfied nor dissatisfied	Neither satisfied nor dissatisfied	Satisfied	Satisfied	Neither satisfied nor dissatisfied	Satisfied	Satisfied	Neither satisfied nor dissatisfied	Neither satisfied nor dissatisfied	Seldom	Yes	Yes	No	No	Yes
1	617	2908	55	Male	Urban	Graduation	Service	No	Married	30000	Yes	Yes	Yes	No	No	No	No	No	Neither poor nor good	Satisfied	A little	A moderate amount	A moderate amount	A moderate amount	A moderate amount	A moderate amount	A moderate amount	Mostly	Mostly	A little	A little	A little	Neither poor nor good	Satisfied	Dissatisfied	Neither satisfied nor dissatisfied	Neither satisfied nor dissatisfied	Satisfied	Satisfied	Very dissatisfied	Neither satisfied nor dissatisfied	Neither satisfied nor dissatisfied	Neither satisfied nor dissatisfied	Quite often
2	617	2908	55	Male	Urban	Graduation	Service	No	Married	90000	Yes	Yes	Yes	No	No	No	No	No	Good	Satisfied	A little	A moderate amount	Very much	Very much	Very much	A moderate amount	A moderate amount	Mostly	Moderately	Mostly	Mostly	Moderately	Good	Satisfied	Satisfied	Satisfied	Satisfied	Satisfied	Neither satisfied nor dissatisfied	Satisfied	Satisfied	Neither satisfied nor dissatisfied	Satisfied	Seldom		No	No	No	No
1	618	2910	56	Female	Urban	Post-graduation	Service	No	Married	50000	No	No	No	No	No	No	No	No	Good	Satisfied	A little	A little	Not at all	Very much	A moderate amount	A little	Very much	Moderately	Moderately	Mostly	Not at all	A little	Neither poor nor good	Satisfied	Satisfied	Satisfied	Neither satisfied nor dissatisfied	Satisfied	Satisfied	Neither satisfied nor dissatisfied	Neither satisfied nor dissatisfied	Neither satisfied nor dissatisfied	Satisfied	Quite often
2	618	2910	57	Female	Urban	Post-graduation	Housewife	No	Married	70000	No	No	No	No	No	No	No	No	Good	Neither satisfied nor dissatisfied	A moderate amount	A moderate amount	Very much	Very much	A moderate amount	A moderate amount	A moderate amount	Moderately	Moderately	Moderately	Mostly	Moderately	Good	Neither satisfied nor dissatisfied	Neither satisfied nor dissatisfied	Neither satisfied nor dissatisfied	Satisfied	Satisfied	Neither satisfied nor dissatisfied	Satisfied	Satisfied	Neither satisfied nor dissatisfied	Satisfied	Quite often		No	No	No	No
1	619	2912	56	Female	Urban	Up to HSC	Service	No	Married	40000	Yes	No	Yes	No	No	No	No	No	Good	Satisfied	A little	A little	A moderate amount	A moderate amount	A little	A moderate amount	A moderate amount	Mostly	Mostly	Moderately	A little	Not at all	Neither poor nor good	Neither satisfied nor dissatisfied	Dissatisfied	Neither satisfied nor dissatisfied	Neither satisfied nor dissatisfied	Neither satisfied nor dissatisfied	Satisfied	Neither satisfied nor dissatisfied	Neither satisfied nor dissatisfied	Dissatisfied	Neither satisfied nor dissatisfied	Never
2	619	2912	56	Female	Semi-urban	Up to HSC	Housewife	No	Married	60000	Yes	No	Yes	Yes	No	No	No	No	Good	Neither satisfied nor dissatisfied	An extreme amount	An extreme amount	A moderate amount	A moderate amount	A little	A little	A moderate amount	Moderately	Moderately	Moderately	Completely	Moderately	Neither poor nor good	Dissatisfied	Neither satisfied nor dissatisfied	Neither satisfied nor dissatisfied	Neither satisfied nor dissatisfied	Satisfied	Neither satisfied nor dissatisfied	Satisfied	Satisfied	Neither satisfied nor dissatisfied	Satisfied	Never	Yes	Yes	Yes	No	Yes
1	620	2914	56	Female	Urban	Up to HSC	Housewife	No	Widowed/widower	30000	No	No	No	Yes	No	No	No	No	Neither poor nor good	Neither satisfied nor dissatisfied	A moderate amount	A moderate amount	A moderate amount	A little	A little	A moderate amount	Very much	Mostly	Moderately	Moderately	Moderately	A little	Good	Dissatisfied	Neither satisfied nor dissatisfied	Neither satisfied nor dissatisfied	Satisfied	Dissatisfied	0	Dissatisfied	Neither satisfied nor dissatisfied	Neither satisfied nor dissatisfied	Neither satisfied nor dissatisfied	Quite often
2	620	2914	56	Female	Urban	Up to HSC	Housewife	No	Widowed/widower	50000	No	No	Yes	Yes	No	No	No	No	Good	Neither satisfied nor dissatisfied	A moderate amount	A moderate amount	An extreme amount	Very much	A moderate amount	A moderate amount	A moderate amount	Moderately	Moderately	Moderately	Completely	Completely	Good	Neither satisfied nor dissatisfied	Satisfied	Neither satisfied nor dissatisfied	Satisfied	Satisfied	0	Neither satisfied nor dissatisfied	Satisfied	Neither satisfied nor dissatisfied	Satisfied	Quite often	Yes	Yes	No	No	Yes
1	621	2915	56	Male	Urban	Up to SSC	Service	No	Married	20000	Yes	Yes	No	No	No	No	No	No	Neither poor nor good	Satisfied	A little	A moderate amount	A moderate amount	A moderate amount	A little	Very much	Very much	Mostly	Mostly	Moderately	A little	Moderately	Good	Neither satisfied nor dissatisfied	Neither satisfied nor dissatisfied	Satisfied	Neither satisfied nor dissatisfied	Satisfied	Neither satisfied nor dissatisfied	Satisfied	Neither satisfied nor dissatisfied	Satisfied	Neither satisfied nor dissatisfied	Seldom
2	621	2915	57	Male	Urban	Up to SSC	Business	No	Married	60000	Yes	Past smoker	Yes	Yes	No	No	No	No	Good	Neither satisfied nor dissatisfied	Very much	Very much	A moderate amount	A moderate amount	A little	A little	A moderate amount	Moderately	Moderately	Mostly	Mostly	Moderately	Neither poor nor good	Neither satisfied nor dissatisfied	Neither satisfied nor dissatisfied	Neither satisfied nor dissatisfied	Neither satisfied nor dissatisfied	Neither satisfied nor dissatisfied	Neither satisfied nor dissatisfied	Neither satisfied nor dissatisfied	Satisfied	Neither satisfied nor dissatisfied	Satisfied	Very often	Yes	No	No	No	Yes
1	622	2916	56	Male	Urban	Post-graduation	Service	No	Married	18000	Yes	Past smoker	No	No	No	No	Yes	No	Neither poor nor good	Dissatisfied	A moderate amount	A little	A moderate amount	A moderate amount	Not at all	A little	A moderate amount	A little	Moderately	A little	A little	Moderately	Neither poor nor good	Neither satisfied nor dissatisfied	Neither satisfied nor dissatisfied	Dissatisfied	Satisfied	Very dissatisfied	Very dissatisfied	Neither satisfied nor dissatisfied	Neither satisfied nor dissatisfied	Neither satisfied nor dissatisfied	Neither satisfied nor dissatisfied	Quite often
2	622	2916	56	Male	Urban	Post-graduation	Others	No	Married	60000	Yes	Past smoker	Yes	No	Yes	No	Yes	No	Good	Satisfied	A moderate amount	A moderate amount	A moderate amount	Very much	A moderate amount	A moderate amount	A moderate amount	Moderately	Moderately	Moderately	Mostly	Completely	Good	Satisfied	Satisfied	Satisfied	Satisfied	Satisfied	Neither satisfied nor dissatisfied	Satisfied	Satisfied	Neither satisfied nor dissatisfied	Neither satisfied nor dissatisfied	Never	Yes	No	No	No	Yes
1	623	2918	57	Male	Urban	Up to HSC	Service	No	Married	80000	Yes	No	Yes	Yes	No	No	No	No	Very good	Very satisfied	A moderate amount	A moderate amount	A little	Very much	A little	A moderate amount	A moderate amount	Moderately	Moderately	Completely	Mostly	Moderately	Neither poor nor good	Neither satisfied nor dissatisfied	Satisfied	Dissatisfied	Neither satisfied nor dissatisfied	Satisfied	Very satisfied	Neither satisfied nor dissatisfied	Satisfied	Neither satisfied nor dissatisfied	Neither satisfied nor dissatisfied	Quite often
2	623	2918	58	Male	Semi-urban	Up to HSC	Business	No	Married	50000	Yes	Yes	Yes	Yes	No	No	No	No	Neither poor nor good	Neither satisfied nor dissatisfied	An extreme amount	A moderate amount	A moderate amount	A moderate amount	A moderate amount	A little	A moderate amount	Moderately	Moderately	Moderately	Moderately	Moderately	Good	Dissatisfied	Neither satisfied nor dissatisfied	Neither satisfied nor dissatisfied	Neither satisfied nor dissatisfied	Satisfied	Neither satisfied nor dissatisfied	Neither satisfied nor dissatisfied	Satisfied	Dissatisfied	Neither satisfied nor dissatisfied	Quite often	Yes	Yes	No	No	Yes
1	624	2919	57	Female	Urban	Graduation	Service	No	Married	30000	No	No	No	No	No	No	No	No	Good	Satisfied	A moderate amount	A little	Very much	A moderate amount	A moderate amount	Very much	A moderate amount	Moderately	Moderately	A little	Moderately	Mostly	Neither poor nor good	Neither satisfied nor dissatisfied	Satisfied	Neither satisfied nor dissatisfied	Satisfied	Dissatisfied	Satisfied	Dissatisfied	Neither satisfied nor dissatisfied	Satisfied	Dissatisfied	Quite often
2	624	2919	58	Female	Urban	Graduation	Housewife	No	Married	60000	No	No	No	No	No	No	No	No	Good	Satisfied	A moderate amount	A moderate amount	An extreme amount	Very much	Very much	A moderate amount	Very much	Moderately	Moderately	Completely	Completely	Completely	Good	Satisfied	Neither satisfied nor dissatisfied	Neither satisfied nor dissatisfied	Satisfied	Satisfied	Neither satisfied nor dissatisfied	Neither satisfied nor dissatisfied	Satisfied	Neither satisfied nor dissatisfied	Satisfied	Quite often		No	No	No	Yes
1	625	2920	57	Male	Urban	Primary	Business	No	Married	35000	Yes	No	Yes	Yes	Yes	Yes	Yes	No	Neither poor nor good	Satisfied	A moderate amount	A little	A moderate amount	A little	A little	A little	A moderate amount	Moderately	A little	Moderately	Moderately	A little	Neither poor nor good	Dissatisfied	Satisfied	Dissatisfied	Satisfied	Satisfied	Neither satisfied nor dissatisfied	Neither satisfied nor dissatisfied	Satisfied	Dissatisfied	Neither satisfied nor dissatisfied	Quite often
2	625	2920	58	Male	Urban	Primary	Business	No	Married	50000	Yes	No	Yes	Yes	Yes	Yes	Yes	No	Neither poor nor good	Neither satisfied nor dissatisfied	A moderate amount	A moderate amount	An extreme amount	Very much	A moderate amount	A moderate amount	A moderate amount	Moderately	Moderately	Moderately	Moderately	Moderately	Neither poor nor good	Satisfied	Satisfied	Satisfied	Neither satisfied nor dissatisfied	Satisfied	Neither satisfied nor dissatisfied	Neither satisfied nor dissatisfied	Satisfied	Neither satisfied nor dissatisfied	Neither satisfied nor dissatisfied	Quite often	Yes	Yes	Yes	No	Yes
1	626	2922	57	Female	Urban	Up to HSC	Service	Yes	Married	35000	Yes	No	No	No	No	No	No	No	Good	Satisfied	A moderate amount	A moderate amount	A little	A moderate amount	A moderate amount	Very much	A moderate amount	Moderately	Mostly	Moderately	Moderately	Moderately	Neither poor nor good	Satisfied	Very satisfied	Satisfied	Satisfied	Very satisfied	Satisfied	Satisfied	Satisfied	Satisfied	Neither satisfied nor dissatisfied	Quite often
2	626	2922	58	Female	Urban	Up to HSC	Housewife	No	Married	50000	Yes	No	Yes	Yes	No	No	No	No	Neither poor nor good	Neither satisfied nor dissatisfied	Very much	Very much	A moderate amount	A moderate amount	A little	A little	A moderate amount	Moderately	Moderately	Mostly	Mostly	Moderately	Neither poor nor good	Dissatisfied	Dissatisfied	Neither satisfied nor dissatisfied	Neither satisfied nor dissatisfied	Neither satisfied nor dissatisfied	Neither satisfied nor dissatisfied	Neither satisfied nor dissatisfied	Satisfied	Neither satisfied nor dissatisfied	Neither satisfied nor dissatisfied	Quite often	Yes	Yes	Yes	No	Yes
1	627	2925	57	Male	Urban	Post-graduation	Service	No	Married	50000	Yes	Past smoker	No	No	No	No	No	No	Good	Very satisfied	A little	A moderate amount	A little	A moderate amount	A little	A moderate amount	A moderate amount	Mostly	Mostly	Completely	Moderately	A little	Neither poor nor good	Dissatisfied	Satisfied	Satisfied	Neither satisfied nor dissatisfied	Neither satisfied nor dissatisfied	Satisfied	Neither satisfied nor dissatisfied	Very satisfied	Satisfied	Very satisfied	Quite often
2	627	2925	58	Male	Semi-urban	Post-graduation	Business	No	Married	40000	Yes	Past smoker	Yes	Yes	No	No	No	No	Good	Neither satisfied nor dissatisfied	Very much	A moderate amount	A moderate amount	A moderate amount	A little	A little	A moderate amount	Moderately	Moderately	Moderately	Moderately	Moderately	Neither poor nor good	Dissatisfied	Neither satisfied nor dissatisfied	Neither satisfied nor dissatisfied	Neither satisfied nor dissatisfied	Satisfied	Neither satisfied nor dissatisfied	Satisfied	Satisfied	Neither satisfied nor dissatisfied	Neither satisfied nor dissatisfied	Quite often	Yes	No	No	No	Yes
1	628	2926	57	Male	Urban	Graduation	Service	No	Married	50000	Yes	Past smoker	No	No	No	No	No	No	Neither poor nor good	Satisfied	A moderate amount	A little	A moderate amount	Very much	A moderate amount	A moderate amount	A moderate amount	Moderately	Moderately	A little	Moderately	Moderately	Neither poor nor good	Neither satisfied nor dissatisfied	Satisfied	Satisfied	Neither satisfied nor dissatisfied	Neither satisfied nor dissatisfied	Satisfied	Dissatisfied	Neither satisfied nor dissatisfied	Neither satisfied nor dissatisfied	Satisfied	Quite often
2	628	2926	58	Male	Urban	Graduation	Business	No	Married	60000	Yes	Past smoker	Yes	Yes	No	No	No	No	Good	Neither satisfied nor dissatisfied	Very much	Very much	A moderate amount	A moderate amount	A little	A moderate amount	A moderate amount	Moderately	Moderately	Mostly	Mostly	Moderately	Neither poor nor good	Satisfied	Satisfied	Neither satisfied nor dissatisfied	Satisfied	Satisfied	Satisfied	Neither satisfied nor dissatisfied	Neither satisfied nor dissatisfied	Satisfied	Neither satisfied nor dissatisfied	Quite often	Yes	Yes	Yes	No	Yes
1	629	2929	58	Male	Urban	Graduation	Service	No	Married	100000	Yes	No	No	Yes	No	No	No	No	Good	Very satisfied	A little	A little	A moderate amount	Very much	Very much	A moderate amount	A moderate amount	Mostly	Moderately	Mostly	A little	Moderately	Neither poor nor good	Neither satisfied nor dissatisfied	Neither satisfied nor dissatisfied	Satisfied	Satisfied	Very satisfied	Satisfied	Very satisfied	Satisfied	Satisfied	Neither satisfied nor dissatisfied	Very often
2	629	2929	59	Male	Urban	Graduation	Business	No	Married	70000	Yes	Past smoker	Yes	Yes	Yes	No	No	No	Good	Neither satisfied nor dissatisfied	Very much	Very much	A moderate amount	A moderate amount	A little	A little	A moderate amount	Moderately	Moderately	Mostly	Mostly	Moderately	Good	Satisfied	Neither satisfied nor dissatisfied	Satisfied	Satisfied	Satisfied	Neither satisfied nor dissatisfied	Satisfied	Satisfied	Neither satisfied nor dissatisfied	Neither satisfied nor dissatisfied	Quite often	Yes	Yes	No	No	Yes
1	630	2931	59	Male	Urban	Graduation	Unemployed	No	Married	10000	Yes	Past smoker	Yes	Yes	No	No	No	No	Neither poor nor good	Satisfied	A moderate amount	A moderate amount	A moderate amount	A moderate amount	A little	A moderate amount	A moderate amount	Moderately	Moderately	Moderately	Moderately	Mostly	Neither poor nor good	Dissatisfied	Neither satisfied nor dissatisfied	Neither satisfied nor dissatisfied	Satisfied	Satisfied	Dissatisfied	Neither satisfied nor dissatisfied	Neither satisfied nor dissatisfied	Satisfied	Satisfied	Quite often
2	630	2931	59	Male	Urban	Graduation	Business	No	Married	90000	Yes	Past smoker	Yes	Yes	No	No	No	No	Good	Neither satisfied nor dissatisfied	A moderate amount	An extreme amount	An extreme amount	Very much	A moderate amount	A moderate amount	A moderate amount	Moderately	Moderately	Completely	Completely	Moderately	Good	Satisfied	Neither satisfied nor dissatisfied	Satisfied	Satisfied	Satisfied	Neither satisfied nor dissatisfied	Neither satisfied nor dissatisfied	Satisfied	Satisfied	Satisfied	Seldom	Yes	No	No	No	Yes
1	631	2932	59	Male	Urban	Post-graduation	Service	No	Married	50000	Yes	No	No	No	No	No	No	No	Good	Satisfied	Very much	A moderate amount	A moderate amount	Very much	Very much	Very much	Very much	Moderately	Moderately	Mostly	Mostly	Moderately	Good	Neither satisfied nor dissatisfied	Satisfied	Satisfied	Neither satisfied nor dissatisfied	Neither satisfied nor dissatisfied	Satisfied	Satisfied	Neither satisfied nor dissatisfied	Neither satisfied nor dissatisfied	Satisfied	Very often
2	631	2932	59	Male	Urban	Post-graduation	Service	No	Married	50000	Yes	Past smoker	Yes	Yes	No	No	No	No	Good	Neither satisfied nor dissatisfied	Very much	Very much	A moderate amount	A moderate amount	A little	A little	A moderate amount	Moderately	Moderately	Moderately	Moderately	Mostly	Good	Neither satisfied nor dissatisfied	Neither satisfied nor dissatisfied	Neither satisfied nor dissatisfied	Satisfied	Satisfied	Neither satisfied nor dissatisfied	Neither satisfied nor dissatisfied	Satisfied	Neither satisfied nor dissatisfied	Satisfied	Quite often	Yes	Yes	No	No	Yes
1	632	2935	59	Female	Urban	Up to SSC	Housewife	No	Married	25000	Yes	No	No	No	No	No	No	Yes	Neither poor nor good	Satisfied	A moderate amount	A moderate amount	Very much	Very much	A little	A moderate amount	Very much	Moderately	Moderately	Mostly	Mostly	Moderately	Good	Neither satisfied nor dissatisfied	Neither satisfied nor dissatisfied	Satisfied	Satisfied	Neither satisfied nor dissatisfied	Satisfied	Neither satisfied nor dissatisfied	Satisfied	Neither satisfied nor dissatisfied	Satisfied	Quite often
2	632	2935	60	Female	Semi-urban	Up to SSC	Housewife	No	Married	50000	Yes	No	Yes	Yes	No	No	No	Yes	Neither poor nor good	Dissatisfied	An extreme amount	An extreme amount	A little	A little	A little	A little	A moderate amount	Moderately	A little	Moderately	Moderately	Completely	Neither poor nor good	Satisfied	Neither satisfied nor dissatisfied	Neither satisfied nor dissatisfied	Neither satisfied nor dissatisfied	Satisfied	Neither satisfied nor dissatisfied	Neither satisfied nor dissatisfied	Satisfied	Neither satisfied nor dissatisfied	Neither satisfied nor dissatisfied	Never	Yes	Yes	Yes	No	Yes
1	633	2936	60	Female	Urban	Up to HSC	Housewife	No	Married	25000	Yes	No	No	Yes	No	No	No	No	Neither poor nor good	Satisfied	A moderate amount	A moderate amount	Very much	Very much	A moderate amount	Very much	A moderate amount	Moderately	Moderately	Mostly	Moderately	A little	Neither poor nor good	Dissatisfied	Satisfied	Neither satisfied nor dissatisfied	Satisfied	Neither satisfied nor dissatisfied	Neither satisfied nor dissatisfied	Satisfied	Satisfied	Satisfied	Neither satisfied nor dissatisfied	Quite often
2	633	2936	61	Female	Urban	Up to HSC	Housewife	No	Married	60000	Yes	No	Yes	Yes	No	No	No	No	Good	Neither satisfied nor dissatisfied	A moderate amount	A moderate amount	A moderate amount	A moderate amount	A little	A moderate amount	A moderate amount	Moderately	Moderately	Completely	Completely	Completely	Neither poor nor good	Satisfied	Neither satisfied nor dissatisfied	Neither satisfied nor dissatisfied	Satisfied	Satisfied	Neither satisfied nor dissatisfied	Neither satisfied nor dissatisfied	Satisfied	Neither satisfied nor dissatisfied	Satisfied	Quite often	Yes	Yes	Yes	No	Yes
1	634	2937	40	Female	Urban	Post-graduation	Service	Yes	Married	300000	No	No	Yes	Yes	No	Yes	No	Yes	Good	Satisfied	A little	An extreme amount	Very much	Very much	An extreme amount	Very much	Very much	Mostly	Mostly	Moderately	A little	Moderately	Good	Very satisfied	Very satisfied	Very satisfied	Satisfied	Very satisfied	Very satisfied	Very satisfied	Satisfied	Satisfied	Satisfied	Very often
2	634	2937	40	Female	Urban	Post-graduation	Service	Yes	Married	100000	No	No	Yes	Yes	No	Yes	No	No	Good	Satisfied	Not at all	A little	Very much	Very much	Very much	Very much	Very much	Mostly	Completely	Mostly	Mostly	Mostly	Good	Satisfied	Satisfied	Satisfied	Satisfied	Satisfied	Satisfied	Satisfied	Satisfied	Satisfied	Satisfied	Never		No	No	No	No
1	635	2939	60	Male	Urban	Post-graduation	Service	Yes	Married	250000	Yes	Past smoker	Yes	Yes	No	No	No	No	Neither poor nor good	Satisfied	A moderate amount	A little	Very much	Very much	Very much	Very much	A little	Mostly	Mostly	Moderately	Mostly	Moderately	Good	Satisfied	Satisfied	Satisfied	Satisfied	Satisfied	Satisfied	Satisfied	Satisfied	Satisfied	Satisfied	Quite often
2	635	2939	61	Male	Urban	Post-graduation	Service	Yes	Married	100000	Yes	Past smoker	Yes	Yes	No	No	No	No	Good	Neither satisfied nor dissatisfied	A moderate amount	A moderate amount	Very much	Very much	A moderate amount	A moderate amount	Very much	Moderately	Moderately	Mostly	Mostly	Moderately	Good	Satisfied	Neither satisfied nor dissatisfied	Satisfied	Satisfied	Satisfied	Neither satisfied nor dissatisfied	Neither satisfied nor dissatisfied	Satisfied	Satisfied	Satisfied	Quite often	Yes	Yes	Yes	No	No
1	636	2940	60	Male	Urban	Graduation	Service	No	Married	50000	No	Yes	Yes	Yes	No	No	No	No	Good	Very satisfied	A moderate amount	A moderate amount	A moderate amount	Very much	Very much	A moderate amount	Very much	Moderately	Mostly	Completely	Moderately	Mostly	Good	Neither satisfied nor dissatisfied	Satisfied	Satisfied	Satisfied	Very satisfied	Satisfied	Satisfied	Very satisfied	Satisfied	Satisfied	Very often
2	636	2940	61	Male	Urban	Graduation	Business	No	Married	70000	No	Past smoker	Yes	Yes	No	No	No	No	Good	Satisfied	A moderate amount	A moderate amount	An extreme amount	Very much	A moderate amount	A moderate amount	A moderate amount	Moderately	Moderately	Completely	Completely	Completely	Good	Satisfied	Neither satisfied nor dissatisfied	Neither satisfied nor dissatisfied	Neither satisfied nor dissatisfied	Satisfied	Neither satisfied nor dissatisfied	Neither satisfied nor dissatisfied	Satisfied	Satisfied	Satisfied	Seldom	Yes	No	No	No	No
1	637	2942	60	Male	Urban	Graduation	Unemployed	No	Married	8000	Yes	No	No	Yes	Yes	No	No	Yes	Neither poor nor good	Satisfied	A moderate amount	A moderate amount	A moderate amount	A moderate amount	A moderate amount	A moderate amount	A moderate amount	Moderately	Moderately	Moderately	Moderately	Moderately	Neither poor nor good	Neither satisfied nor dissatisfied	Neither satisfied nor dissatisfied	Satisfied	Neither satisfied nor dissatisfied	Neither satisfied nor dissatisfied	Dissatisfied	Satisfied	Neither satisfied nor dissatisfied	Neither satisfied nor dissatisfied	Neither satisfied nor dissatisfied	Quite often
2	637	2942	61	Male	Urban	Graduation	Others	No	Married	60000	Yes	No	No	Yes	Yes	No	No	Yes	Good	Neither satisfied nor dissatisfied	A moderate amount	An extreme amount	An extreme amount	Very much	A moderate amount	A moderate amount	Very much	Moderately	Moderately	Moderately	Moderately	Completely	Good	Satisfied	Neither satisfied nor dissatisfied	Neither satisfied nor dissatisfied	Neither satisfied nor dissatisfied	Satisfied	Neither satisfied nor dissatisfied	Neither satisfied nor dissatisfied	Satisfied	Neither satisfied nor dissatisfied	Satisfied	Quite often		No	No	No	No
1	638	2943	60	Female	Urban	Up to HSC	Housewife	No	Widowed/widower	60000	Yes	No	No	Yes	No	Yes	No	No	Good	Satisfied	A moderate amount	Very much	A moderate amount	A moderate amount	A little	A moderate amount	A moderate amount	Moderately	A little	Moderately	Moderately	Mostly	Good	Neither satisfied nor dissatisfied	Satisfied	Satisfied	Very satisfied	Very satisfied	0	Satisfied	Satisfied	Neither satisfied nor dissatisfied	Dissatisfied	Seldom
2	638	2943	61	Female	Urban	Up to HSC	Housewife	No	Widowed/widower	60000	Yes	No	Yes	Yes	No	Yes	No	No	Good	Neither satisfied nor dissatisfied	A moderate amount	A moderate amount	Very much	Very much	A moderate amount	A moderate amount	Very much	A little	A little	Moderately	Moderately	Mostly	Neither poor nor good	Satisfied	Neither satisfied nor dissatisfied	Neither satisfied nor dissatisfied	Neither satisfied nor dissatisfied	Satisfied	0	Neither satisfied nor dissatisfied	Satisfied	Neither satisfied nor dissatisfied	Neither satisfied nor dissatisfied	Quite often	Yes	No	No	No	Yes
1	639	2945	60	Male	Urban	Up to HSC	Business	No	Married	50000	No	No	Yes	Yes	No	No	No	No	Neither poor nor good	Satisfied	A little	A moderate amount	Very much	A moderate amount	A moderate amount	Very much	Very much	Moderately	Mostly	Mostly	Moderately	Moderately	Good	Neither satisfied nor dissatisfied	Neither satisfied nor dissatisfied	Satisfied	Satisfied	Neither satisfied nor dissatisfied	Neither satisfied nor dissatisfied	Neither satisfied nor dissatisfied	Neither satisfied nor dissatisfied	Satisfied	Satisfied	Quite often
2	639	2945	60	Male	Urban	Up to HSC	Business	No	Married	70000	No	Yes	Yes	Yes	No	No	No	No	Good	Neither satisfied nor dissatisfied	A moderate amount	A moderate amount	A moderate amount	A moderate amount	A little	A moderate amount	A moderate amount	Moderately	Moderately	Mostly	Mostly	Mostly	Good	Satisfied	Satisfied	Neither satisfied nor dissatisfied	Satisfied	Satisfied	Neither satisfied nor dissatisfied	Neither satisfied nor dissatisfied	Satisfied	Neither satisfied nor dissatisfied	Satisfied	Seldom	Yes	No	No	No	Yes
1	640	2952	60	Female	Semi-urban	Up to HSC	Housewife	No	Married	3000	Yes	No	Yes	No	Yes	No	No	No	Very poor	Satisfied	Very much	A little	A moderate amount	A moderate amount	A moderate amount	A moderate amount	A little	Moderately	Moderately	Moderately	Moderately	Moderately	Neither poor nor good	Neither satisfied nor dissatisfied	Satisfied	Satisfied	Neither satisfied nor dissatisfied	Satisfied	Neither satisfied nor dissatisfied	Neither satisfied nor dissatisfied	Neither satisfied nor dissatisfied	Dissatisfied	Neither satisfied nor dissatisfied	Very often
2	640	2952	61	Female	Urban	Up to HSC	Housewife	No	Widowed/widower	80000	Yes	No	Yes	No	Yes	No	No	No	Neither poor nor good	Dissatisfied	An extreme amount	An extreme amount	A little	A moderate amount	A little	A little	A moderate amount	Not at all	Moderately	Moderately	Moderately	Mostly	Poor	Dissatisfied	Dissatisfied	Dissatisfied	Neither satisfied nor dissatisfied	Satisfied	0	Satisfied	Satisfied	Satisfied	Satisfied	Quite often	Yes	No	No	No	Yes
1	641	2954	61	Male	Urban	Post-graduation	Unemployed	No	Married	20000	No	No	No	Yes	No	No	No	No	Good	Satisfied	A little	A little	A moderate amount	A moderate amount	A moderate amount	A moderate amount	A moderate amount	Moderately	Moderately	Moderately	Moderately	Moderately	Good	Satisfied	Satisfied	Satisfied	Satisfied	Satisfied	Satisfied	Neither satisfied nor dissatisfied	Satisfied	Satisfied	Satisfied	Never
2	641	2954	61	Male	Urban	Post-graduation	Service	No	Married	80000	No	No	No	Yes	No	No	No	No	Good	Satisfied	A moderate amount	A little	Very much	Very much	Very much	Very much	A moderate amount	Mostly	Mostly	Moderately	Mostly	Moderately	Good	Satisfied	Satisfied	Satisfied	Satisfied	Satisfied	Satisfied	Satisfied	Satisfied	Satisfied	Satisfied	Seldom		No	No	No	Yes
1	642	2955	61	Male	Urban	Post-graduation	Service	No	Married	30000	Yes	No	Yes	Yes	No	No	No	No	Good	Satisfied	Very much	A moderate amount	A moderate amount	A moderate amount	A moderate amount	A moderate amount	A moderate amount	Moderately	Moderately	Moderately	Moderately	Moderately	Neither poor nor good	Satisfied	Satisfied	Satisfied	Satisfied	Satisfied	Neither satisfied nor dissatisfied	Satisfied	Satisfied	Neither satisfied nor dissatisfied	Neither satisfied nor dissatisfied	Seldom
2	642	2955	61	Male	Urban	Post-graduation	Service	Yes	Married	80000	Yes	Yes	Yes	Yes	No	No	No	No	Good	Neither satisfied nor dissatisfied	A moderate amount	A moderate amount	Very much	Very much	Very much	A moderate amount	Very much	Moderately	Moderately	Mostly	Mostly	A little	Neither poor nor good	Dissatisfied	Neither satisfied nor dissatisfied	Satisfied	Satisfied	Satisfied	Neither satisfied nor dissatisfied	Neither satisfied nor dissatisfied	Satisfied	Satisfied	Satisfied	Very often	Yes	Yes	Yes	No	No
1	643	2956	61	Male	Urban	Up to SSC	Business	No	Married	25000	Yes	Yes	Yes	No	No	No	No	No	Neither poor nor good	Neither satisfied nor dissatisfied	A little	A moderate amount	A moderate amount	A moderate amount	A moderate amount	A moderate amount	A moderate amount	Moderately	Moderately	Moderately	Moderately	Moderately	Neither poor nor good	Satisfied	Satisfied	Satisfied	Satisfied	Satisfied	Dissatisfied	Neither satisfied nor dissatisfied	Neither satisfied nor dissatisfied	Neither satisfied nor dissatisfied	Neither satisfied nor dissatisfied	Seldom
2	643	2956	62	Male	Urban	Up to SSC	Others	No	Married	50000	Yes	Past smoker	Yes	Yes	No	No	No	No	Good	Neither satisfied nor dissatisfied	A moderate amount	A moderate amount	Very much	Very much	A moderate amount	A moderate amount	A moderate amount	Moderately	Moderately	Moderately	Moderately	Mostly	Good	Neither satisfied nor dissatisfied	Satisfied	Neither satisfied nor dissatisfied	Neither satisfied nor dissatisfied	Satisfied	Neither satisfied nor dissatisfied	Neither satisfied nor dissatisfied	Satisfied	Neither satisfied nor dissatisfied	Satisfied	Quite often	Yes	Yes	Yes	No	Yes
1	644	2957	62	Male	Urban	Up to HSC	Unemployed	No	Married	15000	Yes	Yes	No	Yes	No	No	No	No	Neither poor nor good	Satisfied	A moderate amount	A little	A moderate amount	A moderate amount	A little	A moderate amount	A moderate amount	Moderately	Moderately	Moderately	Moderately	Moderately	Neither poor nor good	Satisfied	Satisfied	Satisfied	Satisfied	Satisfied	Satisfied	Neither satisfied nor dissatisfied	Neither satisfied nor dissatisfied	Dissatisfied	Neither satisfied nor dissatisfied	Quite often
2	644	2957	62	Male	Semi-urban	Up to HSC	Business	No	Married	60000	Yes	Past smoker	Yes	Yes	No	No	No	No	Good	Neither satisfied nor dissatisfied	A moderate amount	Very much	A moderate amount	A moderate amount	A moderate amount	A moderate amount	A moderate amount	Moderately	Moderately	Mostly	Mostly	Moderately	Good	Dissatisfied	Neither satisfied nor dissatisfied	Neither satisfied nor dissatisfied	Neither satisfied nor dissatisfied	Satisfied	Neither satisfied nor dissatisfied	Neither satisfied nor dissatisfied	Neither satisfied nor dissatisfied	Neither satisfied nor dissatisfied	Neither satisfied nor dissatisfied	Quite often	Yes	No	No	No	No
1	645	2958	62	Male	Urban	Up to HSC	Unemployed	No	Married	10000	Yes	No	No	No	No	No	No	No	Good	Satisfied	A little	A moderate amount	Very much	Very much	Very much	Very much	Very much	Moderately	Mostly	Moderately	A little	Mostly	Neither poor nor good	Satisfied	Satisfied	Satisfied	Satisfied	Satisfied	Neither satisfied nor dissatisfied	Neither satisfied nor dissatisfied	Satisfied	Neither satisfied nor dissatisfied	Neither satisfied nor dissatisfied	Never
2	645	2958	62	Male	Urban	Up to HSC	Others	No	Married	50000	Yes	No	Yes	No	No	No	No	Yes	Good	Dissatisfied	Very much	Very much	A moderate amount	A moderate amount	A little	A moderate amount	A moderate amount	A little	A little	Moderately	Moderately	Mostly	Neither poor nor good	Dissatisfied	Neither satisfied nor dissatisfied	Neither satisfied nor dissatisfied	Satisfied	Neither satisfied nor dissatisfied	Neither satisfied nor dissatisfied	Neither satisfied nor dissatisfied	Satisfied	Neither satisfied nor dissatisfied	Neither satisfied nor dissatisfied	Quite often	Yes	Yes	Yes	No	Yes
1	646	2959	62	Female	Urban	Primary	Housewife	No	Widowed/widower	50000	Yes	No	No	Yes	No	Yes	No	No	Good	Satisfied	A little	A little	A moderate amount	A moderate amount	A moderate amount	A moderate amount	A moderate amount	Moderately	Moderately	Moderately	Moderately	Moderately	Neither poor nor good	Satisfied	Satisfied	Satisfied	Neither satisfied nor dissatisfied	Neither satisfied nor dissatisfied	0	Neither satisfied nor dissatisfied	Satisfied	Satisfied	Satisfied	Quite often
2	646	2959	62	Female	Urban	Primary	Housewife	No	Widowed/widower	50000	Yes	No	No	Yes	No	Yes	No	No	Good	Satisfied	A moderate amount	A moderate amount	Very much	Very much	A moderate amount	A moderate amount	Very much	Moderately	Moderately	Mostly	Mostly	Mostly	Good	Satisfied	Satisfied	Neither satisfied nor dissatisfied	Satisfied	Satisfied	0	Neither satisfied nor dissatisfied	Satisfied	Satisfied	Satisfied	Quite often	Yes	Yes	No	No	Yes
1	647	2960	62	Male	Urban	Graduation	Unemployed	No	Married	50000	No	No	No	No	No	No	No	No	Good	Satisfied	A moderate amount	A little	A moderate amount	A moderate amount	A moderate amount	A moderate amount	A moderate amount	Moderately	Moderately	Moderately	Moderately	Mostly	Good	Satisfied	Satisfied	Satisfied	Satisfied	Satisfied	Satisfied	Satisfied	Satisfied	Satisfied	Satisfied	Seldom
2	647	2960	62	Male	Semi-urban	Graduation	Others	No	Married	50000	No	No	No	No	No	No	No	No	Neither poor nor good	Neither satisfied nor dissatisfied	A moderate amount	A moderate amount	An extreme amount	Very much	A moderate amount	A moderate amount	Very much	Moderately	Completely	Completely	Completely	Completely	Good	Satisfied	Neither satisfied nor dissatisfied	Neither satisfied nor dissatisfied	Satisfied	Satisfied	Neither satisfied nor dissatisfied	Satisfied	Satisfied	Neither satisfied nor dissatisfied	Satisfied	Seldom		No	No	No	No
1	648	2961	63	Male	Urban	Graduation	Unemployed	No	Married	30000	Yes	No	Yes	Yes	No	No	No	No	Good	Neither satisfied nor dissatisfied	Very much	Very much	A moderate amount	A moderate amount	A moderate amount	A moderate amount	A moderate amount	A little	Moderately	Moderately	Moderately	Mostly	Good	Satisfied	Satisfied	Satisfied	Satisfied	Satisfied	Satisfied	Satisfied	Satisfied	Satisfied	Satisfied	Very often
2	648	2961	63	Male	Urban	Graduation	Service	No	Married	70000	Yes	No	Yes	Yes	No	No	Yes	No	Neither poor nor good	Dissatisfied	Very much	Very much	A moderate amount	A moderate amount	A little	A moderate amount	Very much	Moderately	A little	Mostly	Mostly	Mostly	Good	Dissatisfied	Neither satisfied nor dissatisfied	Neither satisfied nor dissatisfied	Satisfied	Satisfied	Neither satisfied nor dissatisfied	Neither satisfied nor dissatisfied	Satisfied	Satisfied	Satisfied	Quite often	Yes	No	No	No	No
1	649	2962	63	Female	Urban	Up to SSC	Housewife	No	Married	60000	No	No	No	No	No	No	No	Yes	Good	Satisfied	Not at all	Not at all	A moderate amount	A moderate amount	A moderate amount	A moderate amount	A moderate amount	Mostly	Mostly	Moderately	Moderately	Mostly	Neither poor nor good	Satisfied	Satisfied	Satisfied	Satisfied	Satisfied	Satisfied	Satisfied	Satisfied	Satisfied	Satisfied	Never
2	649	2962	64	Female	Urban	Up to SSC	Housewife	No	Married	30000	No	No	Yes	Yes	No	Yes	No	Yes	Poor	Neither satisfied nor dissatisfied	A little	A moderate amount	A little	A moderate amount	A little	A moderate amount	A little	Moderately	Moderately	A little	A little	A little	Neither poor nor good	Dissatisfied	Dissatisfied	Neither satisfied nor dissatisfied	Neither satisfied nor dissatisfied	Dissatisfied	Dissatisfied	Dissatisfied	Dissatisfied	Neither satisfied nor dissatisfied	Neither satisfied nor dissatisfied	Seldom	Yes	No	Yes	No	Yes
1	650	2963	63	Male	Urban	Up to HSC	Business	No	Married	60000	Yes	Past smoker	Yes	Yes	No	No	Yes	No	Good	Satisfied	A little	A little	A moderate amount	A moderate amount	A moderate amount	A moderate amount	A moderate amount	Moderately	Moderately	Moderately	Moderately	Mostly	Neither poor nor good	Satisfied	Satisfied	Satisfied	Satisfied	Satisfied	Satisfied	Satisfied	Satisfied	Satisfied	Satisfied	Seldom
2	650	2963	63	Male	Urban	Up to HSC	Business	No	Married	50000	Yes	Past smoker	Yes	Yes	No	No	Yes	No	Neither poor nor good	Dissatisfied	An extreme amount	An extreme amount	A little	A little	Not at all	A little	A moderate amount	A little	A little	Moderately	Moderately	Completely	Neither poor nor good	Dissatisfied	Neither satisfied nor dissatisfied	Neither satisfied nor dissatisfied	Neither satisfied nor dissatisfied	Neither satisfied nor dissatisfied	Dissatisfied	Neither satisfied nor dissatisfied	Neither satisfied nor dissatisfied	Dissatisfied	Neither satisfied nor dissatisfied	Quite often	Yes	Yes	No	No	Yes
1	651	2966	63	Male	Urban	Graduation	Unemployed	No	Married	30000	Yes	Past smoker	Yes	Yes	No	No	Yes	Yes	Good	Satisfied	A moderate amount	Very much	A moderate amount	A moderate amount	A moderate amount	A moderate amount	A moderate amount	Moderately	Moderately	Moderately	Moderately	Mostly	Good	Satisfied	Satisfied	Satisfied	Satisfied	Satisfied	Satisfied	Satisfied	Satisfied	Satisfied	Satisfied	Quite often
2	651	2966	64	Male	Urban	Graduation	Unemployed	No	Widowed/widower	100000	Yes	Past smoker	Yes	Yes	No	No	Yes	Yes	Neither poor nor good	Neither satisfied nor dissatisfied	A moderate amount	A moderate amount	A little	A little	A little	A moderate amount	A moderate amount	A little	A little	Moderately	A little	Mostly	Neither poor nor good	Dissatisfied	Neither satisfied nor dissatisfied	Neither satisfied nor dissatisfied	Neither satisfied nor dissatisfied	Neither satisfied nor dissatisfied	0	Neither satisfied nor dissatisfied	Satisfied	Satisfied	Satisfied	Quite often	Yes	Yes	No	No	Yes
1	652	2970	65	Male	Urban	Up to HSC	Business	No	Married	35000	Yes	Past smoker	Yes	Yes	No	No	No	No	Good	Satisfied	A moderate amount	Very much	A moderate amount	A moderate amount	A moderate amount	A moderate amount	A moderate amount	Moderately	Moderately	Moderately	Moderately	Mostly	Good	Satisfied	Satisfied	Satisfied	Satisfied	Satisfied	Satisfied	Satisfied	Satisfied	Satisfied	Satisfied	Seldom
2	652	2970	65	Male	Semi-urban	Up to HSC	Business	No	Married	60000	Yes	Past smoker	Yes	Yes	No	No	No	No	Good	Neither satisfied nor dissatisfied	A moderate amount	An extreme amount	A moderate amount	A moderate amount	A moderate amount	A moderate amount	Very much	Moderately	Moderately	Completely	Completely	Moderately	Neither poor nor good	Satisfied	Neither satisfied nor dissatisfied	Satisfied	Neither satisfied nor dissatisfied	Neither satisfied nor dissatisfied	Neither satisfied nor dissatisfied	Neither satisfied nor dissatisfied	Satisfied	Neither satisfied nor dissatisfied	Satisfied	Quite often	Yes	Yes	No	No	Yes
1	653	2972	64	Male	Urban	Post-graduation	Others	No	Widowed/widower	50000	No	Past smoker	Yes	Yes	Yes	No	Yes	No	Poor	Dissatisfied	An extreme amount	An extreme amount	A moderate amount	A moderate amount	A little	A moderate amount	A moderate amount	Not at all	Not at all	Moderately	Moderately	Mostly	Poor	Neither satisfied nor dissatisfied	Dissatisfied	Neither satisfied nor dissatisfied	Dissatisfied	Neither satisfied nor dissatisfied	0	Neither satisfied nor dissatisfied	Dissatisfied	Neither satisfied nor dissatisfied	Neither satisfied nor dissatisfied	Always
2	653	2972	64	Male	Urban	Post-graduation	Others	No	Married	30000	No	Past smoker	Yes	Yes	Yes	No	Yes	No	Neither poor nor good	Neither satisfied nor dissatisfied	Not at all	A little	Very much	An extreme amount	Very much	A little	A moderate amount	Moderately	Mostly	A little	A little	Mostly	Good	Neither satisfied nor dissatisfied	Satisfied	Satisfied	Satisfied	Satisfied	Satisfied	Satisfied	Satisfied	Dissatisfied	Dissatisfied	Never	Yes	No	No	No	No
1	654	2974	65	Male	Urban	Graduation	Unemployed	No	Married	40000	No	No	Yes	Yes	No	No	No	No	Good	Satisfied	A moderate amount	A little	A moderate amount	A moderate amount	A little	A moderate amount	A little	Moderately	Moderately	Moderately	Moderately	Mostly	Good	Satisfied	Satisfied	Satisfied	Satisfied	Satisfied	Satisfied	Satisfied	Satisfied	Satisfied	Satisfied	Never
2	654	2974	66	Male	Urban	Graduation	Others	No	Married	40000	Yes	No	Yes	Yes	Yes	No	No	No	Good	Neither satisfied nor dissatisfied	Very much	Very much	A moderate amount	A moderate amount	A little	A moderate amount	Very much	A little	A little	Mostly	Mostly	Mostly	Neither poor nor good	Dissatisfied	Neither satisfied nor dissatisfied	Neither satisfied nor dissatisfied	Satisfied	Satisfied	Neither satisfied nor dissatisfied	Neither satisfied nor dissatisfied	Satisfied	Neither satisfied nor dissatisfied	Satisfied	Quite often	Yes	Yes	No	No	Yes
1	655	2975	65	Male	Semi-urban	Graduation	Business	No	Married	40000	Yes	Past smoker	No	Yes	No	No	No	No	Good	Satisfied	Very much	Very much	A moderate amount	A moderate amount	A little	A moderate amount	A moderate amount	A little	Moderately	Moderately	Moderately	Mostly	Good	Neither satisfied nor dissatisfied	Satisfied	Satisfied	Satisfied	Satisfied	Satisfied	Satisfied	Satisfied	Satisfied	Satisfied	Always
2	655	2975	66	Male	Semi-urban	Graduation	Business	No	Married	70000	Yes	Past smoker	No	Yes	No	No	No	No	Good	Neither satisfied nor dissatisfied	Very much	Very much	A little	A little	A little	A moderate amount	A moderate amount	Moderately	Moderately	Mostly	Mostly	Mostly	Neither poor nor good	Dissatisfied	Neither satisfied nor dissatisfied	Neither satisfied nor dissatisfied	Neither satisfied nor dissatisfied	Satisfied	Neither satisfied nor dissatisfied	Neither satisfied nor dissatisfied	Satisfied	Neither satisfied nor dissatisfied	Satisfied	Very often	Yes	Yes	No	No	Yes
1	656	2977	65	Female	Urban	Up to SSC	Housewife	No	Widowed/widower	50000	Yes	No	Yes	Yes	No	No	No	No	Good	Satisfied	A moderate amount	Very much	A moderate amount	A moderate amount	A moderate amount	A moderate amount	A moderate amount	Moderately	Moderately	Moderately	Moderately	Mostly	Good	Satisfied	Satisfied	Satisfied	Satisfied	Satisfied	0	Satisfied	Satisfied	Satisfied	Satisfied	Seldom
2	656	2977	65	Female	Urban	Up to SSC	Housewife	No	Widowed/widower	80000	Yes	No	Yes	Yes	No	No	No	No	Good	Neither satisfied nor dissatisfied	An extreme amount	An extreme amount	A moderate amount	A moderate amount	A moderate amount	A moderate amount	Very much	Moderately	Moderately	Completely	Completely	Mostly	Neither poor nor good	Satisfied	Neither satisfied nor dissatisfied	Neither satisfied nor dissatisfied	Neither satisfied nor dissatisfied	Satisfied	0	Neither satisfied nor dissatisfied	Satisfied	Neither satisfied nor dissatisfied	Satisfied	Seldom	Yes	Yes	Yes	No	Yes
1	657	2979	65	Female	Urban	Primary	Housewife	No	Widowed/widower	60000	Yes	No	No	No	No	No	No	No	Neither poor nor good	Neither satisfied nor dissatisfied	Very much	Very much	A moderate amount	A moderate amount	A moderate amount	A moderate amount	A moderate amount	A little	Moderately	Moderately	Moderately	Mostly	Neither poor nor good	Satisfied	Satisfied	Satisfied	Satisfied	Satisfied	0	Satisfied	Satisfied	Satisfied	Satisfied	Quite often
2	657	2979	66	Female	Urban	Primary	Housewife	No	Widowed/widower	80000	Yes	No	No	No	No	Yes	No	Yes	Good	Neither satisfied nor dissatisfied	A moderate amount	A moderate amount	A little	A little	A little	A little	A moderate amount	Moderately	A little	Moderately	Moderately	Completely	Neither poor nor good	Neither satisfied nor dissatisfied	Dissatisfied	Neither satisfied nor dissatisfied	Neither satisfied nor dissatisfied	Satisfied	0	Neither satisfied nor dissatisfied	Neither satisfied nor dissatisfied	Satisfied	Satisfied	Quite often	Yes	No	No	No	No
1	658	2982	65	Female	Urban	Up to HSC	Housewife	No	Married	45000	Yes	No	Yes	No	No	No	No	No	Good	Neither satisfied nor dissatisfied	A moderate amount	Very much	A moderate amount	A moderate amount	A moderate amount	A moderate amount	A moderate amount	A little	Moderately	Moderately	Moderately	Mostly	Good	Neither satisfied nor dissatisfied	Neither satisfied nor dissatisfied	Satisfied	Satisfied	Satisfied	Satisfied	Satisfied	Satisfied	Satisfied	Satisfied	Always
2	658	2982	66	Female	Urban	Up to HSC	Housewife	No	Widowed/widower	70000	Yes	No	Yes	No	Yes	No	Yes	No	Good	Neither satisfied nor dissatisfied	An extreme amount	An extreme amount	A moderate amount	A moderate amount	A little	A moderate amount	A moderate amount	A little	A little	Completely	Completely	Completely	Poor	Satisfied	Dissatisfied	Neither satisfied nor dissatisfied	Neither satisfied nor dissatisfied	Satisfied	0	Neither satisfied nor dissatisfied	Satisfied	Satisfied	Satisfied	Quite often	Yes	Yes	Yes	No	Yes
1	659	2983	65	Female	Urban	Primary	Housewife	No	Widowed/widower	50000	No	No	Yes	No	No	No	No	No	Good	Satisfied	A moderate amount	A moderate amount	A moderate amount	A moderate amount	A moderate amount	A moderate amount	A moderate amount	A little	Moderately	Moderately	Moderately	Mostly	Good	Satisfied	Dissatisfied	Dissatisfied	Satisfied	Satisfied	0	Satisfied	Satisfied	Satisfied	Satisfied	Never
2	659	2983	66	Female	Semi-urban	Primary	Housewife	No	Widowed/widower	20000	No	No	Yes	No	No	No	No	No	Neither poor nor good	Dissatisfied	A moderate amount	A moderate amount	A moderate amount	A moderate amount	A little	A moderate amount	Very much	Moderately	Moderately	A little	A little	A little	Neither poor nor good	Neither satisfied nor dissatisfied	Neither satisfied nor dissatisfied	Neither satisfied nor dissatisfied	Neither satisfied nor dissatisfied	Satisfied	0	Neither satisfied nor dissatisfied	Neither satisfied nor dissatisfied	Neither satisfied nor dissatisfied	Dissatisfied	Very often	Yes	No	No	No	Yes
1	660	2985	65	Female	Urban	Primary	Housewife	No	Widowed/widower	20000	Yes	No	No	No	No	No	No	No	Neither poor nor good	Neither satisfied nor dissatisfied	A little	Very much	A moderate amount	A moderate amount	A moderate amount	A little	A moderate amount	Moderately	Moderately	A little	A little	Moderately	Neither poor nor good	Dissatisfied	Neither satisfied nor dissatisfied	Neither satisfied nor dissatisfied	Neither satisfied nor dissatisfied	Satisfied	0	Neither satisfied nor dissatisfied	Neither satisfied nor dissatisfied	Dissatisfied	Dissatisfied	Very often
2	660	2985	66	Female	Urban	Primary	Housewife	No	Widowed/widower	60000	Yes	No	Yes	Yes	No	No	No	No	Good	Neither satisfied nor dissatisfied	An extreme amount	An extreme amount	An extreme amount	A moderate amount	A little	A moderate amount	Very much	A little	Moderately	Completely	Completely	Completely	Neither poor nor good	Satisfied	Neither satisfied nor dissatisfied	Neither satisfied nor dissatisfied	Neither satisfied nor dissatisfied	Satisfied	0	Neither satisfied nor dissatisfied	Satisfied	Neither satisfied nor dissatisfied	Neither satisfied nor dissatisfied	Quite often	Yes	No	No	No	No
1	661	2989	66	Male	Urban	Graduation	Unemployed	No	Married	40000	Yes	Past smoker	Yes	No	No	No	No	No	Good	Neither satisfied nor dissatisfied	A little	A moderate amount	Very much	Very much	A moderate amount	Very much	Very much	Moderately	Moderately	Moderately	Moderately	Mostly	Good	Satisfied	Satisfied	Satisfied	Satisfied	Satisfied	Satisfied	Satisfied	Satisfied	Satisfied	Satisfied	Quite often
2	661	2989	67	Male	Urban	Graduation	Others	No	Married	60000	Yes	Past smoker	Yes	Yes	No	No	No	No	Neither poor nor good	Neither satisfied nor dissatisfied	A moderate amount	A moderate amount	A moderate amount	A moderate amount	A little	A moderate amount	A moderate amount	Moderately	Moderately	Moderately	Moderately	Mostly	Good	Satisfied	Neither satisfied nor dissatisfied	Neither satisfied nor dissatisfied	Satisfied	Satisfied	Neither satisfied nor dissatisfied	Satisfied	Satisfied	Neither satisfied nor dissatisfied	Satisfied	Seldom	Yes	Yes	Yes	No	Yes
1	662	2991	66	Male	Urban	Graduation	Unemployed	No	Married	20000	Yes	No	No	Yes	No	No	No	No	Good	Satisfied	A moderate amount	A moderate amount	A moderate amount	A moderate amount	A moderate amount	A moderate amount	A moderate amount	Moderately	Moderately	Moderately	Moderately	Mostly	Good	Satisfied	Satisfied	Satisfied	Satisfied	Satisfied	Satisfied	Satisfied	Satisfied	Satisfied	Satisfied	Seldom
2	662	2991	66	Male	Urban	Graduation	Others	No	Married	50000	Yes	No	Yes	Yes	No	No	No	No	Good	Neither satisfied nor dissatisfied	A moderate amount	A moderate amount	An extreme amount	Very much	A moderate amount	A moderate amount	Very much	Moderately	Moderately	Moderately	Moderately	Completely	Neither poor nor good	Satisfied	Neither satisfied nor dissatisfied	Neither satisfied nor dissatisfied	Neither satisfied nor dissatisfied	Neither satisfied nor dissatisfied	Neither satisfied nor dissatisfied	Satisfied	Satisfied	Neither satisfied nor dissatisfied	Satisfied	Quite often	Yes	Yes	Yes	No	Yes
1	663	2992	66	Male	Urban	Graduation	Unemployed	No	Married	15000	Yes	No	No	Yes	No	No	No	No	Good	Satisfied	A moderate amount	A moderate amount	A moderate amount	A moderate amount	A moderate amount	A moderate amount	A moderate amount	Moderately	Moderately	Moderately	Moderately	Mostly	Good	Satisfied	Satisfied	Satisfied	Satisfied	Satisfied	Satisfied	Satisfied	Satisfied	Satisfied	Satisfied	Quite often
2	663	2992	67	Male	Urban	Graduation	Others	No	Married	50000	Yes	Past smoker	No	Yes	No	No	No	No	Good	Neither satisfied nor dissatisfied	Very much	Very much	Very much	Very much	A moderate amount	A moderate amount	A moderate amount	Moderately	Moderately	Mostly	Mostly	Mostly	Good	Satisfied	Neither satisfied nor dissatisfied	Neither satisfied nor dissatisfied	Neither satisfied nor dissatisfied	Satisfied	Neither satisfied nor dissatisfied	Satisfied	Satisfied	Neither satisfied nor dissatisfied	Neither satisfied nor dissatisfied	Quite often	Yes	No	No	No	Yes
1	664	2993	67	Female	Urban	Primary	Housewife	No	Divorced	30000	Yes	No	Yes	Yes	No	No	No	Yes	Good	Satisfied	Very much	Very much	A moderate amount	A moderate amount	A moderate amount	A moderate amount	A moderate amount	Moderately	Moderately	Moderately	Moderately	Mostly	Good	Satisfied	Satisfied	Satisfied	Satisfied	Satisfied	Satisfied	Satisfied	Satisfied	Satisfied	Satisfied	Quite often
2	664	2993	68	Female	Urban	Primary	Housewife	No	Married	50000	Yes	No	Yes	Yes	No	No	No	Yes	Good	Neither satisfied nor dissatisfied	A moderate amount	Very much	A little	A little	A little	A moderate amount	A moderate amount	A little	Moderately	Mostly	Mostly	Completely	Neither poor nor good	Satisfied	Neither satisfied nor dissatisfied	Neither satisfied nor dissatisfied	Neither satisfied nor dissatisfied	Satisfied	Neither satisfied nor dissatisfied	Neither satisfied nor dissatisfied	Satisfied	Neither satisfied nor dissatisfied	Satisfied	Quite often	Yes	No	No	No	Yes
1	665	2994	67	Male	Urban	Graduation	Unemployed	No	Married	40000	Yes	Past smoker	No	No	Yes	Yes	No	No	Good	Satisfied	A moderate amount	Very much	A moderate amount	A moderate amount	A little	A moderate amount	A moderate amount	A little	Moderately	Moderately	Moderately	Mostly	Good	Satisfied	Satisfied	Satisfied	Satisfied	Satisfied	Satisfied	Satisfied	Satisfied	Satisfied	Satisfied	Always
2	665	2994	67	Male	Semi-urban	Graduation	Others	No	Widowed/widower	40000	Yes	Past smoker	No	No	Yes	Yes	No	No	Good	Neither satisfied nor dissatisfied	A moderate amount	A moderate amount	A moderate amount	A little	A little	A moderate amount	A moderate amount	Moderately	Moderately	Moderately	Moderately	Mostly	Neither poor nor good	Satisfied	Neither satisfied nor dissatisfied	Neither satisfied nor dissatisfied	Satisfied	Satisfied	0	Neither satisfied nor dissatisfied	Satisfied	Neither satisfied nor dissatisfied	Neither satisfied nor dissatisfied	Quite often		No	No	No	No
1	666	2995	67	Female	Urban	Primary	Unemployed	No	Married	60000	No	No	Yes	No	No	No	No	No	Good	Satisfied	A moderate amount	A moderate amount	A moderate amount	A moderate amount	A moderate amount	A moderate amount	A moderate amount	Moderately	Moderately	Moderately	Moderately	Mostly	Good	Neither satisfied nor dissatisfied	Satisfied	Satisfied	Satisfied	Satisfied	Satisfied	Satisfied	Satisfied	Satisfied	Satisfied	Seldom
2	666	2995	67	Female	Urban	Primary	Unemployed	No	Widowed/widower	60000	No	No	Yes	No	No	No	No	No	Neither poor nor good	Neither satisfied nor dissatisfied	A little	A little	A little	A little	A little	Very much	A moderate amount	Not at all	Not at all	A little	A little	A little	Neither poor nor good	Neither satisfied nor dissatisfied	Neither satisfied nor dissatisfied	Dissatisfied	Neither satisfied nor dissatisfied	Neither satisfied nor dissatisfied	0	Neither satisfied nor dissatisfied	Neither satisfied nor dissatisfied	Neither satisfied nor dissatisfied	Neither satisfied nor dissatisfied	Very often	Yes	Yes	No	No	Yes
1	667	2997	67	Female	Urban	Post-graduation	Others	Yes	Widowed/widower	80000	Yes	No	Yes	Yes	No	No	No	No	Good	Neither satisfied nor dissatisfied	A moderate amount	Very much	A moderate amount	Very much	A moderate amount	A moderate amount	Very much	Moderately	Moderately	Mostly	Moderately	Completely	Good	Neither satisfied nor dissatisfied	Neither satisfied nor dissatisfied	Satisfied	Very satisfied	Satisfied	0	Neither satisfied nor dissatisfied	Very satisfied	Neither satisfied nor dissatisfied	Satisfied	Quite often
2	667	2997	68	Female	Urban	Post-graduation	Others	Yes	Widowed/widower	60000	Yes	No	Yes	Yes	No	No	No	No	Good	Satisfied	A moderate amount	An extreme amount	An extreme amount	Very much	A moderate amount	A moderate amount	Very much	Moderately	Moderately	Completely	Completely	Completely	Good	Neither satisfied nor dissatisfied	Satisfied	Satisfied	Satisfied	Satisfied	0	Satisfied	Satisfied	Satisfied	Satisfied	Quite often	Yes	Yes	No	No	No
1	668	2998	67	Male	Urban	Graduation	Others	No	Married	25000	Yes	No	No	No	No	No	No	No	Good	Satisfied	A little	Very much	A moderate amount	A moderate amount	A little	A moderate amount	A moderate amount	Moderately	Moderately	Moderately	Moderately	Mostly	Good	Satisfied	Satisfied	Satisfied	Satisfied	Satisfied	Satisfied	Satisfied	Neither satisfied nor dissatisfied	Neither satisfied nor dissatisfied	Neither satisfied nor dissatisfied	Very often
2	668	2998	68	Male	Urban	Graduation	Others	No	Married	50000	Yes	No	No	No	No	No	No	No	Good	Neither satisfied nor dissatisfied	A moderate amount	A moderate amount	Very much	Very much	A moderate amount	A moderate amount	Very much	Moderately	Moderately	Mostly	Mostly	Mostly	Good	Satisfied	Neither satisfied nor dissatisfied	Neither satisfied nor dissatisfied	Satisfied	Satisfied	Neither satisfied nor dissatisfied	Satisfied	Satisfied	Neither satisfied nor dissatisfied	Satisfied	Seldom		No	No	No	No
1	669	2999	67	Female	Semi-urban	Up to HSC	Housewife	No	Married	100000	Yes	No	Yes	Yes	No	No	No	No	Neither poor nor good	Neither satisfied nor dissatisfied	A little	A moderate amount	Very much	Very much	A moderate amount	A moderate amount	A moderate amount	Moderately	Moderately	Moderately	Moderately	Mostly	Good	Satisfied	Satisfied	Satisfied	Satisfied	Satisfied	Satisfied	Satisfied	Satisfied	Satisfied	Satisfied	Quite often
2	669	2999	68	Female	Urban	Up to HSC	Housewife	No	Married	45000	Yes	No	Yes	Yes	No	No	No	No	Good	Neither satisfied nor dissatisfied	A moderate amount	A moderate amount	A moderate amount	A moderate amount	A little	A moderate amount	Very much	Moderately	Moderately	Moderately	Moderately	Completely	Neither poor nor good	Satisfied	Neither satisfied nor dissatisfied	Neither satisfied nor dissatisfied	Satisfied	Satisfied	Neither satisfied nor dissatisfied	Neither satisfied nor dissatisfied	Satisfied	Neither satisfied nor dissatisfied	Neither satisfied nor dissatisfied	Quite often	Yes	Yes	Yes	No	Yes
1	670	3000	67	Male	Urban	Up to SSC	Others	No	Married	25000	Yes	No	No	No	No	No	No	No	Good	Satisfied	A moderate amount	A moderate amount	A moderate amount	A moderate amount	A moderate amount	A moderate amount	A moderate amount	Moderately	Moderately	Moderately	Moderately	Mostly	Good	Neither satisfied nor dissatisfied	Satisfied	Satisfied	Satisfied	Satisfied	Satisfied	Satisfied	Satisfied	Satisfied	Satisfied	Quite often
2	670	3000	68	Male	Urban	Up to SSC	Others	No	Married	50000	Yes	No	No	No	No	No	No	No	Good	Neither satisfied nor dissatisfied	A moderate amount	Very much	A moderate amount	A moderate amount	A little	A moderate amount	A moderate amount	Moderately	Moderately	Moderately	Moderately	Mostly	Neither poor nor good	Satisfied	Neither satisfied nor dissatisfied	Neither satisfied nor dissatisfied	Satisfied	Satisfied	Neither satisfied nor dissatisfied	Neither satisfied nor dissatisfied	Satisfied	Satisfied	Satisfied	Quite often		No	No	No	No
1	671	3002	68	Male	Urban	Graduation	Others	No	Married	15000	Yes	No	No	Yes	Yes	Yes	No	No	Good	Neither satisfied nor dissatisfied	An extreme amount	A little	Very much	A moderate amount	A moderate amount	An extreme amount	Very much	Mostly	Moderately	Completely	Mostly	Completely	Good	Satisfied	Satisfied	Satisfied	Satisfied	Satisfied	Satisfied	Neither satisfied nor dissatisfied	Very satisfied	Satisfied	Neither satisfied nor dissatisfied	Quite often
2	671	3002	69	Male	Urban	Graduation	Others	No	Married	80000	Yes	No	No	Yes	Yes	Yes	No	No	Good	Neither satisfied nor dissatisfied	A moderate amount	An extreme amount	An extreme amount	Very much	A moderate amount	A moderate amount	Very much	Moderately	Moderately	Completely	Completely	Completely	Good	Satisfied	Satisfied	Neither satisfied nor dissatisfied	Satisfied	Neither satisfied nor dissatisfied	Neither satisfied nor dissatisfied	Satisfied	Satisfied	Satisfied	Satisfied	Seldom	Yes	Yes	No	No	Yes
1	672	3008	80	Male	Urban	Primary	Others	No	Married	15000	Yes	Past smoker	Yes	Yes	Yes	No	No	No	Good	Neither satisfied nor dissatisfied	Very much	Very much	A moderate amount	Very much	A moderate amount	A moderate amount	A moderate amount	Moderately	Moderately	Moderately	Mostly	Mostly	Neither poor nor good	Satisfied	Neither satisfied nor dissatisfied	Satisfied	Very satisfied	Satisfied	Very satisfied	Neither satisfied nor dissatisfied	Satisfied	Satisfied	Neither satisfied nor dissatisfied	Quite often
2	672	3008	80	Male	Urban	Primary	Others	No	Widowed/widower	15000	Yes	Past smoker	Yes	Yes	Yes	No	No	No	Poor	Dissatisfied	A moderate amount	Very much	A little	Very much	A little	Very much	Very much	A little	Moderately	A little	Mostly	Moderately	Poor	Very dissatisfied	Satisfied	Neither satisfied nor dissatisfied	Neither satisfied nor dissatisfied	Satisfied	0	Very dissatisfied	Satisfied	Satisfied	Dissatisfied	Never	Yes	No	No	No	No
1	673	3019	73	Female	Urban	Up to SSC	Housewife	No	Married	30000	Yes	No	No	Yes	No	No	No	No	Good	Very satisfied	A little	An extreme amount	An extreme amount	Very much	Very much	A moderate amount	An extreme amount	Moderately	Moderately	Moderately	Moderately	A little	Good	Very satisfied	Very satisfied	Very satisfied	Satisfied	Very satisfied	Satisfied	Neither satisfied nor dissatisfied	Very satisfied	Very satisfied	Satisfied	Always
2	673	3019	73	Female	Urban	Up to SSC	Housewife	No	Married	60000	Yes	No	Yes	Yes	No	No	No	No	Good	Dissatisfied	Very much	Very much	A moderate amount	Very much	A moderate amount	A moderate amount	A moderate amount	Moderately	A little	Moderately	Moderately	Mostly	Poor	Neither satisfied nor dissatisfied	Dissatisfied	Dissatisfied	Dissatisfied	Dissatisfied	Neither satisfied nor dissatisfied	Dissatisfied	Satisfied	Neither satisfied nor dissatisfied	Satisfied	Quite often	Yes	Yes	Yes	No	Yes
1	674	3026	72	Male	Urban	Post-graduation	Others	No	Married	100000	Yes	Past smoker	Yes	Yes	No	No	No	No	Very good	Very satisfied	Very much	An extreme amount	Very much	Very much	A moderate amount	An extreme amount	An extreme amount	Mostly	Completely	Mostly	Mostly	Completely	Good	Neither satisfied nor dissatisfied	Satisfied	Satisfied	Very satisfied	Satisfied	Very satisfied	Neither satisfied nor dissatisfied	Very satisfied	Satisfied	Very dissatisfied	Quite often
2	674	3026	72	Male	Urban	Post-graduation	Others	No	Widowed/widower	60000	Yes	Past smoker	Yes	Yes	No	No	No	No	Good	Neither satisfied nor dissatisfied	A little	Very much	A moderate amount	A moderate amount	Very much	A moderate amount	A moderate amount	A little	A little	Moderately	Moderately	Mostly	Neither poor nor good	Dissatisfied	Dissatisfied	Neither satisfied nor dissatisfied	Neither satisfied nor dissatisfied	Neither satisfied nor dissatisfied	0	Dissatisfied	Satisfied	Dissatisfied	Neither satisfied nor dissatisfied	Quite often	Yes	No	No	No	No
1	675	3027	72	Male	Urban	Graduation	Others	No	Married	15000	Yes	No	No	No	No	No	No	No	Poor	Satisfied	A moderate amount	A moderate amount	A moderate amount	A moderate amount	Very much	A moderate amount	Very much	Completely	Completely	A little	Not at all	Moderately	Good	Very satisfied	Very satisfied	Very satisfied	Very satisfied	Very satisfied	Very satisfied	Satisfied	Neither satisfied nor dissatisfied	Neither satisfied nor dissatisfied	Neither satisfied nor dissatisfied	Never
2	675	3027	72	Male	Semi-urban	Graduation	Others	No	Widowed/widower	60000	Yes	No	No	No	No	No	No	No	Good	Neither satisfied nor dissatisfied	An extreme amount	An extreme amount	A moderate amount	Very much	A moderate amount	A moderate amount	A moderate amount	Moderately	A little	Moderately	Moderately	Mostly	Neither poor nor good	Very dissatisfied	Dissatisfied	Dissatisfied	Neither satisfied nor dissatisfied	Neither satisfied nor dissatisfied	0	Neither satisfied nor dissatisfied	Satisfied	Dissatisfied	Neither satisfied nor dissatisfied	Quite often		No	No	No	Yes
1	676	3032	45	Male	Urban	Graduation	Service	No	Married	50000	No	Yes	No	No	No	No	No	No	Neither poor nor good	Satisfied	A moderate amount	A little	A moderate amount	Very much	A moderate amount	A moderate amount	A moderate amount	Moderately	Mostly	A little	Moderately	Moderately	Neither poor nor good	Neither satisfied nor dissatisfied	Satisfied	Satisfied	Neither satisfied nor dissatisfied	Neither satisfied nor dissatisfied	Satisfied	Dissatisfied	Neither satisfied nor dissatisfied	Neither satisfied nor dissatisfied	Satisfied	Quite often
2	676	3032	46	Male	Urban	Graduation	Service	No	Married	50000	No	Yes	Yes	No	No	No	No	No	Good	Satisfied	A moderate amount	A moderate amount	A moderate amount	A moderate amount	Very much	A moderate amount	A moderate amount	Moderately	Mostly	Moderately	Moderately	Moderately	Good	Neither satisfied nor dissatisfied	Neither satisfied nor dissatisfied	Neither satisfied nor dissatisfied	Satisfied	Satisfied	Satisfied	Neither satisfied nor dissatisfied	Neither satisfied nor dissatisfied	Neither satisfied nor dissatisfied	Neither satisfied nor dissatisfied	Seldom	Yes	Yes	No	Yes	Yes
1	677	3039	18	Male	Urban	Up to HSC	Student	No	Single	150000	No	No	Yes	No	Yes	No	No	No	Very good	Satisfied	A moderate amount	Very much	An extreme amount	Very much	A moderate amount	Very much	An extreme amount	Moderately	Moderately	Completely	Mostly	Completely	Neither poor nor good	Satisfied	Satisfied	Dissatisfied	Satisfied	Satisfied	0	Satisfied	Very satisfied	Very satisfied	Very satisfied	Very often
2	677	3039	18	Male	Rural	Up to HSC	Student	No	Single	40000	No	No	Yes	No	No	No	No	No	Very good	Very satisfied	Not at all	Very much	Very much	Very much	Very much	An extreme amount	An extreme amount	Completely	Completely	Mostly	Mostly	Mostly	Good	Very satisfied	Very satisfied	Satisfied	Very satisfied	Satisfied	0	Very satisfied	Satisfied	Very satisfied	Satisfied	Never		No	No	No	Yes
1	678	3044	85	Female	Urban	Primary	Housewife	No	Widowed/widower	100000	Yes	No	No	No	Yes	No	No	No	Good	Neither satisfied nor dissatisfied	An extreme amount	A moderate amount	Very much	Very much	A moderate amount	Very much	A moderate amount	A little	A little	Moderately	Moderately	Completely	Neither poor nor good	Satisfied	Dissatisfied	Dissatisfied	Neither satisfied nor dissatisfied	Neither satisfied nor dissatisfied	0	Neither satisfied nor dissatisfied	Satisfied	Satisfied	Neither satisfied nor dissatisfied	Quite often
2	678	3044	85	Female	Urban	Primary	Housewife	No	Widowed/widower	80000	Yes	No	No	No	Yes	No	No	No	Good	Satisfied	A moderate amount	A moderate amount	Very much	Very much	Very much	Very much	Very much	Mostly	Mostly	Mostly	Mostly	Mostly	Neither poor nor good	Satisfied	Satisfied	Neither satisfied nor dissatisfied	Satisfied	Satisfied	0	Neither satisfied nor dissatisfied	Satisfied	Satisfied	Satisfied	Never		No	No	No	No
1	679	3051	27	Female	Urban	Up to HSC	Service	Yes	Married	16000	No	No	No	No	No	No	No	Yes	Neither poor nor good	Satisfied	Very much	A little	Very much	Very much	A little	A moderate amount	Very much	Moderately	Mostly	Moderately	Moderately	A little	Good	Neither satisfied nor dissatisfied	Satisfied	Satisfied	Neither satisfied nor dissatisfied	Satisfied	Very satisfied	Neither satisfied nor dissatisfied	Neither satisfied nor dissatisfied	Satisfied	Neither satisfied nor dissatisfied	Always
2	679	3051	28	Female	Urban	Up to HSC	Service	Yes	Married	50000	No	No	No	No	No	No	No	Yes	Neither poor nor good	Neither satisfied nor dissatisfied	A moderate amount	A moderate amount	An extreme amount	Very much	A moderate amount	A moderate amount	A moderate amount	Moderately	Moderately	Moderately	Moderately	Not at all	Neither poor nor good	Dissatisfied	Dissatisfied	Neither satisfied nor dissatisfied	Neither satisfied nor dissatisfied	Neither satisfied nor dissatisfied	Satisfied	Satisfied	Satisfied	Satisfied	Neither satisfied nor dissatisfied	Never		No	No	No	Yes
1	680	3052	49	Male	Urban	Up to SSC	Service	No	Married	20000	No	No	Yes	No	No	No	No	No	Neither poor nor good	Neither satisfied nor dissatisfied	A moderate amount	A little	A moderate amount	A moderate amount	Very much	A moderate amount	A moderate amount	Moderately	Completely	Moderately	Moderately	Not at all	Neither poor nor good	Satisfied	Neither satisfied nor dissatisfied	Satisfied	Satisfied	Satisfied	Satisfied	Neither satisfied nor dissatisfied	Neither satisfied nor dissatisfied	Satisfied	Neither satisfied nor dissatisfied	Quite often
2	680	3052	50	Male	Urban	Up to SSC	Others	No	Married	20000	No	Yes	Yes	No	No	No	No	No	Neither poor nor good	Neither satisfied nor dissatisfied	A little	A moderate amount	A moderate amount	A moderate amount	A moderate amount	A little	A little	Moderately	Moderately	A little	A little	Moderately	Neither poor nor good	Neither satisfied nor dissatisfied	Neither satisfied nor dissatisfied	Neither satisfied nor dissatisfied	Neither satisfied nor dissatisfied	Neither satisfied nor dissatisfied	Satisfied	Satisfied	Neither satisfied nor dissatisfied	Neither satisfied nor dissatisfied	Neither satisfied nor dissatisfied	Very often		No	No	No	No
1	681	3053	49	Female	Urban	Graduation	Housewife	Yes	Married	100000	No	No	No	Yes	No	No	No	No	Good	Satisfied	Not at all	Not at all	An extreme amount	Very much	Very much	An extreme amount	A moderate amount	Completely	Completely	Mostly	Moderately	Mostly	Very good	Very satisfied	Satisfied	Satisfied	Very satisfied	Satisfied	Satisfied	Satisfied	Satisfied	Neither satisfied nor dissatisfied	Satisfied	Never
2	681	3053	49	Female	Urban	Graduation	Housewife	Yes	Married	70000	No	No	No	Yes	No	No	Yes	No	Good	Satisfied	A moderate amount	Very much	Very much	Very much	Very much	Very much	Very much	Moderately	Moderately	Moderately	Mostly	Moderately	Neither poor nor good	Neither satisfied nor dissatisfied	Satisfied	Satisfied	Satisfied	Satisfied	Satisfied	Satisfied	Satisfied	Satisfied	Neither satisfied nor dissatisfied	Never	Yes	Yes	No	No	No
1	682	5003	51	Male	Urban	Post-graduation	Service	No	Married	30000	No	Yes	No	No	Yes	Yes	Yes	Yes	Poor	Neither satisfied nor dissatisfied	A moderate amount	A little	A moderate amount	A little	Very much	A moderate amount	A little	Mostly	A little	A little	A little	Moderately	Good	Satisfied	Dissatisfied	Satisfied	Satisfied	Neither satisfied nor dissatisfied	Satisfied	Satisfied	Very satisfied	Satisfied	Dissatisfied	Seldom
2	682	5003	51	Male	Urban	Post-graduation	Service	No	Married	80000	No	Yes	Yes	No	Yes	Yes	Yes	Yes	Good	Satisfied	Not at all	Not at all	Very much	Very much	Very much	Very much	Very much	Mostly	Mostly	Mostly	Mostly	Moderately	Good	Dissatisfied	Satisfied	Satisfied	Satisfied	Satisfied	Satisfied	Satisfied	Satisfied	Dissatisfied	Dissatisfied	Never	Yes	No	No	No	Yes
1	683	5004	37	Male	Urban	Post-graduation	Service	No	Married	30000	Yes	Yes	Yes	Yes	Yes	Yes	No	No	Poor	Dissatisfied	A little	Very much	A little	A little	A moderate amount	A little	A moderate amount	Mostly	Mostly	Mostly	Mostly	Mostly	Poor	Satisfied	Satisfied	Neither satisfied nor dissatisfied	Dissatisfied	Neither satisfied nor dissatisfied	Neither satisfied nor dissatisfied	Dissatisfied	Dissatisfied	Dissatisfied	Dissatisfied	Always
2	683	5004	37	Male	Urban	Post-graduation	Service	No	Married	30000	Yes	Yes	Yes	Yes	Yes	Yes	No	No	Good	Satisfied	A little	Not at all	Very much	Very much	Very much	Very much	Very much	Mostly	Moderately	A little	A little	Moderately	Good	Satisfied	Neither satisfied nor dissatisfied	Neither satisfied nor dissatisfied	Neither satisfied nor dissatisfied	Satisfied	Satisfied	Satisfied	Satisfied	Very satisfied	Satisfied	Never		Yes	No	No	Yes
1	684	5005	20	Male	Urban	Up to HSC	Student	No	Single	80000	No	No	No	No	No	No	Yes	No	Good	Satisfied	A moderate amount	A little	Very much	Very much	Not at all	A little	A moderate amount	A little	Mostly	Mostly	A little	Mostly	Very poor	Satisfied	Satisfied	Satisfied	Very dissatisfied	Neither satisfied nor dissatisfied	0	Neither satisfied nor dissatisfied	Very satisfied	Satisfied	Satisfied	Seldom
2	684	5005	20	Male	Urban	Up to HSC	Student	No	Single	60000	No	Yes	No	No	No	No	Yes	No	Good	Satisfied	A little	A little	Very much	Very much	Very much	Very much	A moderate amount	Mostly	Mostly	Moderately	Mostly	Moderately	Good	Neither satisfied nor dissatisfied	Satisfied	Satisfied	Satisfied	Satisfied	0	Satisfied	Satisfied	Satisfied	Satisfied	Never		Yes	No	No	Yes
1	685	5006	34	Male	Urban	Graduation	Service	No	Married	60000	No	Yes	No	Yes	Yes	Yes	No	Yes	Poor	Dissatisfied	A little	Very much	A little	Very much	A moderate amount	A little	Very much	Mostly	A little	Mostly	A little	A little	Poor	Dissatisfied	Neither satisfied nor dissatisfied	Neither satisfied nor dissatisfied	Dissatisfied	Neither satisfied nor dissatisfied	Dissatisfied	Dissatisfied	Dissatisfied	Dissatisfied	Dissatisfied	Quite often
2	685	5006	34	Male	Urban	Graduation	Service	No	Married	60000	No	Yes	No	Yes	Yes	Yes	No	Yes	Good	Neither satisfied nor dissatisfied	Not at all	Not at all	A moderate amount	A moderate amount	A moderate amount	A moderate amount	A moderate amount	Moderately	Moderately	A little	Moderately	Moderately	Neither poor nor good	Neither satisfied nor dissatisfied	Neither satisfied nor dissatisfied	Neither satisfied nor dissatisfied	Neither satisfied nor dissatisfied	Neither satisfied nor dissatisfied	Satisfied	Neither satisfied nor dissatisfied	Neither satisfied nor dissatisfied	Neither satisfied nor dissatisfied	Neither satisfied nor dissatisfied	Never		No	No	No	No
1	686	5007	45	Male	Urban	Graduation	Service	No	Married	40000	No	No	Yes	Yes	Yes	No	Yes	Yes	Good	Satisfied	A moderate amount	A little	Very much	Very much	Very much	A little	A moderate amount	Mostly	Mostly	Mostly	Moderately	Mostly	Good	Satisfied	Satisfied	Satisfied	Satisfied	Neither satisfied nor dissatisfied	Satisfied	Satisfied	Dissatisfied	Satisfied	Neither satisfied nor dissatisfied	Seldom
2	686	5007	45	Male	Semi-urban	Graduation	Service	No	Married	32000	No	Yes	Yes	Yes	Yes	No	Yes	Yes	Good	Neither satisfied nor dissatisfied	Not at all	A little	A moderate amount	A moderate amount	A moderate amount	A moderate amount	A moderate amount	Moderately	Moderately	Moderately	Moderately	A little	Neither poor nor good	Neither satisfied nor dissatisfied	Neither satisfied nor dissatisfied	Neither satisfied nor dissatisfied	Neither satisfied nor dissatisfied	Satisfied	Neither satisfied nor dissatisfied	Neither satisfied nor dissatisfied	Neither satisfied nor dissatisfied	Neither satisfied nor dissatisfied	Neither satisfied nor dissatisfied	Never	Yes	No	No	No	No
1	687	5012	49	Female	Urban	Up to HSC	Service	No	Married	30000	Yes	No	No	Yes	Yes	Yes	No	Yes	Poor	Dissatisfied	A little	A little	A little	A little	A moderate amount	A little	A moderate amount	Mostly	Mostly	Mostly	Moderately	A little	Poor	Satisfied	Satisfied	Neither satisfied nor dissatisfied	Dissatisfied	Neither satisfied nor dissatisfied	Very satisfied	Dissatisfied	Dissatisfied	Dissatisfied	Dissatisfied	Very often
2	687	5012	49	Female	Semi-urban	Up to HSC	Housewife	No	Married	24000	Yes	No	No	Yes	Yes	Yes	No	Yes	Good	Neither satisfied nor dissatisfied	A little	A little	A little	A little	A little	A little	A little	A little	A little	A little	A little	A little	Neither poor nor good	Satisfied	Neither satisfied nor dissatisfied	Neither satisfied nor dissatisfied	Neither satisfied nor dissatisfied	Satisfied	Satisfied	Satisfied	Satisfied	Satisfied	Satisfied	Seldom	Yes	Yes	No	No	Yes
1	688	5013	28	Male	Urban	Post-graduation	Service	No	Married	80000	Yes	Yes	Yes	Yes	Yes	No	No	No	Good	Satisfied	A moderate amount	A little	Very much	Very much	Not at all	A little	Very much	A little	Mostly	Mostly	A little	Completely	Very poor	Satisfied	Satisfied	Satisfied	Very dissatisfied	Neither satisfied nor dissatisfied	Neither satisfied nor dissatisfied	Neither satisfied nor dissatisfied	Very satisfied	Satisfied	Satisfied	Seldom
2	688	5013	28	Male	Urban	Post-graduation	Service	No	Married	40000	Yes	Yes	Yes	Yes	Yes	No	No	No	Neither poor nor good	Satisfied	A moderate amount	A moderate amount	A moderate amount	A moderate amount	Very much	A moderate amount	A little	Moderately	Moderately	Moderately	Moderately	A little	Good	Satisfied	Satisfied	Satisfied	Neither satisfied nor dissatisfied	Neither satisfied nor dissatisfied	Neither satisfied nor dissatisfied	Neither satisfied nor dissatisfied	Neither satisfied nor dissatisfied	Satisfied	Neither satisfied nor dissatisfied	Seldom		No	No	No	Yes
1	689	5015	71	Male	Urban	Graduation	Others	No	Married	40000	Yes	Past smoker	No	No	Yes	Yes	Yes	Yes	Good	Satisfied	A moderate amount	A little	An extreme amount	Very much	Very much	A little	A moderate amount	Mostly	Mostly	Mostly	Mostly	Moderately	Good	Neither satisfied nor dissatisfied	Dissatisfied	Satisfied	Satisfied	Neither satisfied nor dissatisfied	Neither satisfied nor dissatisfied	Satisfied	Very satisfied	Satisfied	Neither satisfied nor dissatisfied	Seldom
2	689	5015	71	Male	Urban	Graduation	Others	No	Married	80000	Yes	Yes	No	No	Yes	Yes	Yes	Yes	Good	Satisfied	A little	A moderate amount	A moderate amount	A moderate amount	A moderate amount	A moderate amount	A moderate amount	Mostly	Moderately	Mostly	Mostly	Moderately	Good	Neither satisfied nor dissatisfied	Satisfied	Satisfied	Satisfied	Satisfied	Satisfied	Satisfied	Satisfied	Satisfied	Satisfied	Quite often		Yes	Yes	No	No
1	690	5017	35	Male	Urban	Graduation	Service	No	Married	30000	Yes	Yes	No	No	No	No	Yes	No	Good	Satisfied	A moderate amount	A little	Very much	Very much	Very much	A little	A moderate amount	Mostly	Mostly	Mostly	A little	Mostly	Good	Very satisfied	Satisfied	Very satisfied	Satisfied	Neither satisfied nor dissatisfied	Satisfied	Satisfied	Very satisfied	Satisfied	Dissatisfied	Seldom
2	690	5017	35	Male	Urban	Graduation	Business	No	Married	30000	Yes	No	No	No	No	No	No	No	Neither poor nor good	Neither satisfied nor dissatisfied	Not at all	Not at all	A moderate amount	A moderate amount	A moderate amount	A moderate amount	A moderate amount	Moderately	A little	A little	A little	A little	Poor	Neither satisfied nor dissatisfied	Neither satisfied nor dissatisfied	Neither satisfied nor dissatisfied	Neither satisfied nor dissatisfied	Neither satisfied nor dissatisfied	Neither satisfied nor dissatisfied	Neither satisfied nor dissatisfied	Neither satisfied nor dissatisfied	Neither satisfied nor dissatisfied	Neither satisfied nor dissatisfied	Never		No	No	No	No
1	691	5018	29	Female	Urban	Post-graduation	Housewife	No	Married	20000	Yes	No	No	No	No	No	No	No	Poor	Dissatisfied	A little	A little	A little	A little	A moderate amount	A little	A little	Mostly	Mostly	Mostly	A little	Mostly	Poor	Satisfied	Satisfied	Neither satisfied nor dissatisfied	Dissatisfied	Dissatisfied	Dissatisfied	Dissatisfied	Dissatisfied	Dissatisfied	Dissatisfied	Seldom
2	691	5018	29	Female	Urban	Post-graduation	Housewife	No	Married	35000	Yes	No	No	No	No	No	No	No	Good	Satisfied	Not at all	Not at all	Very much	Very much	Very much	A moderate amount	Very much	Mostly	Mostly	Mostly	Mostly	Mostly	Good	Satisfied	Satisfied	Satisfied	Satisfied	Satisfied	Satisfied	Satisfied	Satisfied	Satisfied	Satisfied	Never		No	No	No	No
1	692	5019	42	Female	Urban	Graduation	Housewife	No	Married	30000	Yes	No	No	No	No	No	No	No	Poor	Neither satisfied nor dissatisfied	A moderate amount	A little	A moderate amount	A little	Very much	A moderate amount	A moderate amount	Mostly	A little	A little	Mostly	Mostly	Good	Neither satisfied nor dissatisfied	Dissatisfied	Satisfied	Satisfied	Neither satisfied nor dissatisfied	Neither satisfied nor dissatisfied	Satisfied	Satisfied	Satisfied	Dissatisfied	Seldom
2	692	5019	42	Female	Semi-urban	Graduation	Housewife	No	Married	28000	Yes	No	Yes	No	No	No	No	No	Good	Neither satisfied nor dissatisfied	A little	A little	A moderate amount	A moderate amount	A little	A moderate amount	A moderate amount	A little	Moderately	A little	A little	A little	Neither poor nor good	Neither satisfied nor dissatisfied	Neither satisfied nor dissatisfied	Neither satisfied nor dissatisfied	Neither satisfied nor dissatisfied	Satisfied	Satisfied	Satisfied	Satisfied	Neither satisfied nor dissatisfied	Neither satisfied nor dissatisfied	Never	Yes	No	No	No	No
1	693	5020	51	Male	Urban	Post-graduation	Service	No	Married	30000	Yes	Yes	Yes	No	No	Yes	No	No	Poor	Dissatisfied	A little	Very much	A little	A little	A moderate amount	A little	Very much	Mostly	Mostly	Mostly	A little	Moderately	Poor	Satisfied	Satisfied	Neither satisfied nor dissatisfied	Dissatisfied	Neither satisfied nor dissatisfied	Neither satisfied nor dissatisfied	Dissatisfied	Dissatisfied	Dissatisfied	Dissatisfied	Very often
2	693	5020	51	Male	Urban	Post-graduation	Service	No	Married	60000	Yes	Yes	Yes	Yes	No	Yes	No	No	Good	Satisfied	A moderate amount	A moderate amount	A moderate amount	A moderate amount	A moderate amount	Very much	A little	Moderately	Moderately	Moderately	Moderately	Moderately	Neither poor nor good	Satisfied	Satisfied	Satisfied	Satisfied	Satisfied	Satisfied	Satisfied	Satisfied	Satisfied	Satisfied	Seldom	Yes	No	No	No	Yes
1	694	5022	28	Female	Urban	Post-graduation	Housewife	No	Married	60000	Yes	No	No	No	No	No	No	No	Poor	Dissatisfied	A little	Very much	A little	Very much	A moderate amount	Very much	Very much	Mostly	A little	Mostly	A little	Mostly	Poor	Satisfied	Dissatisfied	Neither satisfied nor dissatisfied	Dissatisfied	Neither satisfied nor dissatisfied	Neither satisfied nor dissatisfied	Dissatisfied	Dissatisfied	Dissatisfied	Dissatisfied	Quite often
2	694	5022	28	Female	Urban	Post-graduation	Housewife	No	Married	100000	Yes	No	No	No	No	No	No	No	Very good	Very satisfied	Very much	Very much	Very much	Very much	Very much	Very much	A moderate amount	Mostly	Mostly	Mostly	Mostly	Moderately	Good	Satisfied	Satisfied	Satisfied	Very satisfied	Very satisfied	Very satisfied	Neither satisfied nor dissatisfied	Satisfied	Satisfied	Very satisfied	Never		Yes	Yes	No	Yes
1	695	5024	47	Female	Urban	Up to SSC	Service	No	Married	20000	Yes	Yes	No	Yes	Yes	Yes	No	Yes	Neither poor nor good	Dissatisfied	A little	Very much	A little	A little	A moderate amount	A little	A moderate amount	Mostly	Mostly	Mostly	A little	Mostly	Poor	Satisfied	Satisfied	Neither satisfied nor dissatisfied	Dissatisfied	Very satisfied	Very satisfied	Dissatisfied	Dissatisfied	Neither satisfied nor dissatisfied	Dissatisfied	Seldom
2	695	5024	47	Female	Urban	Up to SSC	Housewife	No	Married	50000	Yes	Past smoker	No	Yes	Yes	Yes	No	Yes	Good	Satisfied	A moderate amount	Very much	Very much	Very much	A moderate amount	Very much	A moderate amount	Moderately	Mostly	Moderately	Moderately	Moderately	Neither poor nor good	Neither satisfied nor dissatisfied	Neither satisfied nor dissatisfied	Neither satisfied nor dissatisfied	Neither satisfied nor dissatisfied	Satisfied	Satisfied	Satisfied	Satisfied	Satisfied	Satisfied	Seldom		No	No	No	No
1	696	5026	35	Female	Urban	Graduation	Housewife	No	Married	20000	No	No	Yes	No	No	Yes	Yes	Yes	Poor	Dissatisfied	A little	Very much	A little	A little	A moderate amount	A little	A moderate amount	Mostly	Mostly	Mostly	A little	Mostly	Poor	Dissatisfied	Satisfied	Neither satisfied nor dissatisfied	Dissatisfied	Neither satisfied nor dissatisfied	Dissatisfied	Dissatisfied	Dissatisfied	Dissatisfied	Dissatisfied	Seldom
2	696	5026	35	Female	Urban	Graduation	Housewife	No	Married	40000	No	No	Yes	No	No	Yes	Yes	Yes	Neither poor nor good	Neither satisfied nor dissatisfied	A little	A little	A moderate amount	A moderate amount	Very much	A moderate amount	A little	Moderately	Moderately	A little	A little	A little	Poor	Neither satisfied nor dissatisfied	Neither satisfied nor dissatisfied	Neither satisfied nor dissatisfied	Neither satisfied nor dissatisfied	Satisfied	Satisfied	Neither satisfied nor dissatisfied	Neither satisfied nor dissatisfied	Neither satisfied nor dissatisfied	Neither satisfied nor dissatisfied	Quite often		No	No	No	Yes
1	697	5030	52	Male	Urban	Graduation	Service	No	Married	60000	Yes	Yes	No	Yes	Yes	Yes	No	Yes	Poor	Dissatisfied	A little	Very much	A little	Very much	A moderate amount	A little	Very much	Mostly	A little	Mostly	A little	A little	Poor	Dissatisfied	Neither satisfied nor dissatisfied	Neither satisfied nor dissatisfied	Dissatisfied	Neither satisfied nor dissatisfied	Dissatisfied	Dissatisfied	Dissatisfied	Dissatisfied	Dissatisfied	Quite often
2	697	5030	52	Male	Semi-urban	Graduation	Business	No	Married	70000	Yes	Past smoker	Yes	Yes	Yes	Yes	No	Yes	Neither poor nor good	Neither satisfied nor dissatisfied	A moderate amount	A moderate amount	A little	A little	A little	A moderate amount	A moderate amount	A little	A little	Moderately	A little	A little	Neither poor nor good	Neither satisfied nor dissatisfied	Neither satisfied nor dissatisfied	Neither satisfied nor dissatisfied	Neither satisfied nor dissatisfied	Neither satisfied nor dissatisfied	Neither satisfied nor dissatisfied	Dissatisfied	Neither satisfied nor dissatisfied	Neither satisfied nor dissatisfied	Dissatisfied	Quite often	Yes	Yes	Yes	Yes	Yes
1	698	5031	44	Male	Urban	Post-graduation	Service	No	Married	40000	Yes	Yes	Yes	Yes	Yes	No	Yes	Yes	Good	Satisfied	A moderate amount	A little	Very much	Very much	Very much	A little	A moderate amount	Mostly	Mostly	Mostly	Moderately	Mostly	Good	Satisfied	Satisfied	Satisfied	Satisfied	Neither satisfied nor dissatisfied	Neither satisfied nor dissatisfied	Satisfied	Dissatisfied	Satisfied	Neither satisfied nor dissatisfied	Seldom
2	698	5031	44	Male	Urban	Post-graduation	Service	Yes	Married	70000	Yes	Past smoker	Yes	Yes	Yes	No	Yes	Yes	Good	Satisfied	A moderate amount	A moderate amount	Very much	Very much	Very much	Very much	A little	Moderately	Moderately	Moderately	Mostly	Moderately	Neither poor nor good	Neither satisfied nor dissatisfied	Satisfied	Satisfied	Satisfied	Satisfied	Satisfied	Neither satisfied nor dissatisfied	Satisfied	Satisfied	Satisfied	Seldom	Yes	Yes	No	No	Yes
1	699	5032	52	Female	Urban	Primary	Service	No	Married	20000	Yes	Yes	Yes	No	No	Yes	Yes	No	Poor	Dissatisfied	A little	Very much	A little	A little	A moderate amount	A moderate amount	A moderate amount	Mostly	Mostly	Mostly	A little	Mostly	Poor	Satisfied	Satisfied	Neither satisfied nor dissatisfied	Dissatisfied	Neither satisfied nor dissatisfied	Satisfied	Dissatisfied	Dissatisfied	Neither satisfied nor dissatisfied	Dissatisfied	Always
2	699	5032	53	Female	Urban	Primary	Housewife	No	Widowed/widower	100000	Yes	Yes	Yes	Yes	Yes	Yes	Yes	No	Poor	Dissatisfied	Very much	Very much	A little	A little	A little	A little	A moderate amount	Not at all	A little	Moderately	A little	A little	Very poor	Very dissatisfied	Very dissatisfied	Very dissatisfied	Dissatisfied	Neither satisfied nor dissatisfied	0	Neither satisfied nor dissatisfied	Satisfied	Satisfied	Satisfied	Very often	Yes	Yes	No	Yes	Yes
1	700	5033	28	Female	Urban	Graduation	Unemployed	No	Married	30000	No	Yes	No	No	Yes	No	No	No	Good	Satisfied	A moderate amount	A little	Very much	Very much	Very much	A little	A moderate amount	Mostly	Mostly	Mostly	A little	Mostly	Good	Neither satisfied nor dissatisfied	Satisfied	Satisfied	Satisfied	Dissatisfied	Neither satisfied nor dissatisfied	Satisfied	Very satisfied	Satisfied	Dissatisfied	Seldom
2	700	5033	28	Female	Urban	Graduation	Service	No	Married	40000	No	Yes	No	No	Yes	No	No	No	Good	Satisfied	Not at all	Not at all	An extreme amount	Very much	A moderate amount	Very much	Very much	Mostly	Mostly	Moderately	Mostly	Mostly	Good	Satisfied	Satisfied	Satisfied	Satisfied	Satisfied	Satisfied	Very satisfied	Satisfied	Dissatisfied	Neither satisfied nor dissatisfied	Never		No	No	No	No
1	701	5034	37	Male	Urban	Post-graduation	Service	No	Married	20000	Yes	Yes	Yes	No	Yes	Yes	No	Yes	Poor	Dissatisfied	A little	Very much	A little	A little	A moderate amount	A little	A little	Mostly	Mostly	Completely	A little	Moderately	Poor	Satisfied	Satisfied	Neither satisfied nor dissatisfied	Dissatisfied	Neither satisfied nor dissatisfied	Dissatisfied	Dissatisfied	Dissatisfied	Dissatisfied	Dissatisfied	Seldom
2	701	5034	37	Male	Urban	Post-graduation	Business	No	Married	20000	Yes	Yes	Yes	No	Yes	Yes	No	Yes	Very good	Satisfied	Very much	Very much	Very much	Very much	Very much	Very much	Very much	Mostly	Mostly	Mostly	Mostly	A little	Good	Dissatisfied	Satisfied	Satisfied	Satisfied	Neither satisfied nor dissatisfied	Satisfied	Neither satisfied nor dissatisfied	Satisfied	Very satisfied	Very satisfied	Seldom		Yes	Yes	Yes	Yes
1	702	5035	37	Male	Urban	Graduation	Service	No	Married	30000	Yes	Yes	No	No	No	Yes	No	No	Poor	Neither satisfied nor dissatisfied	A moderate amount	A little	A moderate amount	A little	Very much	A moderate amount	A moderate amount	Mostly	A little	A little	A little	Mostly	Good	Satisfied	Dissatisfied	Satisfied	Satisfied	Neither satisfied nor dissatisfied	Satisfied	Satisfied	Satisfied	Satisfied	Dissatisfied	Seldom
2	702	5035	37	Male	Urban	Post-graduation	Business	No	Married	150000	Yes	Yes	No	No	No	Yes	No	No	Good	Satisfied	A moderate amount	A moderate amount	Very much	Very much	Very much	Very much	Very much	Mostly	Mostly	Mostly	Mostly	A little	Good	Satisfied	Satisfied	Satisfied	Satisfied	Satisfied	Neither satisfied nor dissatisfied	Satisfied	Satisfied	Very satisfied	Very satisfied	Seldom		No	No	No	Yes
1	703	5036	53	Female	Urban	Post-graduation	Service	No	Divorced	30000	Yes	No	No	Yes	Yes	Yes	No	Yes	Poor	Dissatisfied	A little	A little	A little	A little	A moderate amount	A little	A moderate amount	Mostly	Mostly	Mostly	Moderately	A little	Poor	Satisfied	Satisfied	Neither satisfied nor dissatisfied	Dissatisfied	Neither satisfied nor dissatisfied	Very satisfied	Dissatisfied	Dissatisfied	Dissatisfied	Dissatisfied	Very often
2	703	5036	54	Female	Urban	Post-graduation	Service	No	Divorced	40000	Yes	No	No	Yes	Yes	Yes	No	Yes	Neither poor nor good	Neither satisfied nor dissatisfied	A little	A moderate amount	A little	A little	A moderate amount	A little	A moderate amount	A little	A little	A little	A little	Completely	Poor	Dissatisfied	Neither satisfied nor dissatisfied	Neither satisfied nor dissatisfied	Dissatisfied	Dissatisfied	Dissatisfied	Very dissatisfied	Neither satisfied nor dissatisfied	Neither satisfied nor dissatisfied	Neither satisfied nor dissatisfied	Never	Yes	No	No	No	No
1	704	5038	75	Male	Urban	Graduation	Business	No	Widowed/widower	60000	Yes	Yes	Yes	No	No	No	No	Yes	Poor	Dissatisfied	A little	Very much	A little	Very much	A moderate amount	A little	A moderate amount	Mostly	A little	Mostly	A little	Mostly	Poor	Satisfied	Satisfied	Neither satisfied nor dissatisfied	Dissatisfied	Very satisfied	0	Dissatisfied	Dissatisfied	Dissatisfied	Dissatisfied	Always
2	704	5038	75	Male	Urban	Graduation	Unemployed	No	Widowed/widower	100000	Yes	Past smoker	Yes	Yes	No	No	No	Yes	Very poor	Very dissatisfied	An extreme amount	An extreme amount	Not at all	Not at all	Not at all	Not at all	A moderate amount	Not at all	A little	Moderately	A little	A little	Very poor	Very dissatisfied	Very dissatisfied	Very dissatisfied	Very dissatisfied	Dissatisfied	0	Neither satisfied nor dissatisfied	Satisfied	Satisfied	Satisfied	Always	Yes	Yes	Yes	Yes	Yes
1	705	5040	30	Female	Urban	Graduation	Service	Yes	Married	20000	Yes	Yes	Yes	Yes	Yes	Yes	No	No	Poor	Dissatisfied	A little	Very much	A little	A little	A moderate amount	A little	A moderate amount	Mostly	Mostly	Mostly	A little	Mostly	Poor	Satisfied	Satisfied	Neither satisfied nor dissatisfied	Dissatisfied	Neither satisfied nor dissatisfied	Satisfied	Dissatisfied	Dissatisfied	Neither satisfied nor dissatisfied	Dissatisfied	Seldom
2	705	5040	30	Female	Urban	Graduation	Service	Yes	Married	30000	Yes	Past smoker	Yes	Yes	Yes	Yes	No	No	Neither poor nor good	Satisfied	Not at all	A moderate amount	Very much	An extreme amount	Very much	An extreme amount	A moderate amount	Moderately	Mostly	Mostly	Mostly	Moderately	Good	Satisfied	Neither satisfied nor dissatisfied	Satisfied	Satisfied	Satisfied	Satisfied	Satisfied	Satisfied	Satisfied	Dissatisfied	Quite often		No	No	No	No
1	706	5041	30	Male	Urban	Post-graduation	Service	Yes	Married	30000	Yes	Yes	No	No	No	No	Yes	No	Good	Satisfied	An extreme amount	A little	Very much	Very much	Very much	A little	A moderate amount	Mostly	Mostly	Completely	A little	Mostly	Good	Very satisfied	Satisfied	Very satisfied	Satisfied	Neither satisfied nor dissatisfied	Neither satisfied nor dissatisfied	Satisfied	Very satisfied	Satisfied	Dissatisfied	Seldom
2	706	5041	30	Male	Urban	Post-graduation	Service	Yes	Married	60000	Yes	Yes	No	No	No	No	Yes	No	Good	Satisfied	A moderate amount	A moderate amount	Very much	Very much	Very much	Very much	A moderate amount	Mostly	Mostly	Mostly	Mostly	A little	Good	Satisfied	Satisfied	Satisfied	Satisfied	Satisfied	Satisfied	Satisfied	Satisfied	Satisfied	Satisfied	Seldom		No	No	No	Yes
1	707	5042	28	Female	Urban	Graduation	Service	Yes	Single	20000	Yes	Yes	No	Yes	Yes	Yes	No	Yes	Poor	Dissatisfied	A little	Very much	A little	A little	A moderate amount	A little	A little	Mostly	Mostly	Mostly	A little	Mostly	Poor	Satisfied	Very satisfied	Neither satisfied nor dissatisfied	Dissatisfied	Dissatisfied	0	Dissatisfied	Dissatisfied	Dissatisfied	Dissatisfied	Seldom
2	707	5042	28	Female	Urban	Graduation	Service	Yes	Single	36000	Yes	Yes	No	Yes	Yes	Yes	No	Yes	Good	Satisfied	Not at all	Not at all	A moderate amount	Very much	Very much	A moderate amount	A moderate amount	Completely	Completely	Moderately	Moderately	Moderately	Good	Satisfied	Satisfied	Satisfied	Satisfied	Satisfied	0	Satisfied	Satisfied	Satisfied	Satisfied	Seldom		Yes	No	No	No
1	708	5044	49	Male	Urban	Graduation	Service	No	Married	30000	Yes	Yes	Yes	No	No	Yes	Yes	Yes	Poor	Dissatisfied	A little	Very much	A little	A little	A moderate amount	A little	Very much	Mostly	Mostly	Mostly	A little	Moderately	Poor	Satisfied	Satisfied	Neither satisfied nor dissatisfied	Dissatisfied	Neither satisfied nor dissatisfied	Neither satisfied nor dissatisfied	Dissatisfied	Dissatisfied	Dissatisfied	Dissatisfied	Very often
2	708	5044	49	Male	Semi-urban	Graduation	Business	No	Married	30000	Yes	Yes	Yes	No	No	Yes	Yes	Yes	Neither poor nor good	Neither satisfied nor dissatisfied	A little	A little	A little	A little	A little	A little	A little	A little	A little	A little	A little	A little	Neither poor nor good	Neither satisfied nor dissatisfied	Neither satisfied nor dissatisfied	Neither satisfied nor dissatisfied	Neither satisfied nor dissatisfied	Neither satisfied nor dissatisfied	Neither satisfied nor dissatisfied	Neither satisfied nor dissatisfied	Neither satisfied nor dissatisfied	Neither satisfied nor dissatisfied	Neither satisfied nor dissatisfied	Seldom	Yes	Yes	No	No	No
1	709	5045	28	Female	Urban	Up to HSC	Service	No	Married	80000	No	Yes	No	No	Yes	No	No	No	Good	Satisfied	A moderate amount	A little	Very much	An extreme amount	Not at all	A little	A moderate amount	A little	Mostly	Mostly	A little	Mostly	Very poor	Satisfied	Satisfied	Satisfied	Very dissatisfied	Satisfied	Satisfied	Neither satisfied nor dissatisfied	Very satisfied	Satisfied	Satisfied	Seldom
2	709	5045	28	Female	Semi-urban	Up to HSC	Housewife	No	Married	55000	No	Yes	No	No	Yes	No	No	No	Good	Satisfied	Not at all	Not at all	A little	A little	A little	A little	A little	A little	A little	A little	A little	A little	Neither poor nor good	Satisfied	Satisfied	Neither satisfied nor dissatisfied	Neither satisfied nor dissatisfied	Satisfied	Satisfied	Satisfied	Satisfied	Satisfied	Satisfied	Never		No	No	No	No
1	710	5046	30	Male	Urban	Graduation	Service	No	Married	60000	Yes	No	Yes	Yes	No	Yes	No	No	Poor	Dissatisfied	A little	A little	A little	A little	A moderate amount	Very much	Very much	Mostly	A little	Mostly	A little	Mostly	Poor	Satisfied	Dissatisfied	Neither satisfied nor dissatisfied	Dissatisfied	Neither satisfied nor dissatisfied	Neither satisfied nor dissatisfied	Dissatisfied	Dissatisfied	Dissatisfied	Dissatisfied	Quite often
2	710	5046	30	Male	Urban	Graduation	Business	No	Married	50000	Yes	Yes	Yes	Yes	No	Yes	No	No	Good	Satisfied	Not at all	Not at all	A moderate amount	A moderate amount	A moderate amount	A moderate amount	A moderate amount	Moderately	Moderately	Moderately	Moderately	Moderately	Neither poor nor good	Neither satisfied nor dissatisfied	Neither satisfied nor dissatisfied	Neither satisfied nor dissatisfied	Neither satisfied nor dissatisfied	Neither satisfied nor dissatisfied	Neither satisfied nor dissatisfied	Neither satisfied nor dissatisfied	Neither satisfied nor dissatisfied	Neither satisfied nor dissatisfied	Neither satisfied nor dissatisfied	Never		No	No	Yes	No
1	711	5048	30	Male	Urban	Graduation	Service	No	Married	20000	No	Yes	No	Yes	Yes	Yes	No	Yes	Poor	Dissatisfied	A little	Very much	A little	A little	A moderate amount	A little	A moderate amount	Mostly	Mostly	Mostly	A little	Mostly	Poor	Satisfied	Satisfied	Neither satisfied nor dissatisfied	Dissatisfied	Very satisfied	Neither satisfied nor dissatisfied	Dissatisfied	Dissatisfied	Neither satisfied nor dissatisfied	Dissatisfied	Seldom
2	711	5048	30	Male	Urban	Graduation	Service	No	Married	28000	No	Yes	No	Yes	Yes	Yes	No	Yes	Good	Satisfied	Not at all	Not at all	Very much	Very much	Very much	Very much	Very much	Mostly	Mostly	Moderately	Mostly	Mostly	Good	Satisfied	Satisfied	Satisfied	Satisfied	Satisfied	Satisfied	Satisfied	Satisfied	Satisfied	Neither satisfied nor dissatisfied	Seldom		No	No	No	No
1	712	5049	34	Male	Urban	Graduation	Service	No	Married	30000	Yes	Yes	No	No	No	No	No	No	Good	Satisfied	A moderate amount	A little	Very much	Very much	Very much	A little	A moderate amount	Mostly	Mostly	Mostly	A little	Mostly	Good	Satisfied	Satisfied	Satisfied	Satisfied	Neither satisfied nor dissatisfied	Satisfied	Satisfied	Very satisfied	Satisfied	Dissatisfied	Seldom
2	712	5049	35	Male	Urban	Graduation	Service	No	Married	30000	Yes	Yes	No	No	No	No	No	No	Good	Satisfied	A little	A little	A moderate amount	A moderate amount	A moderate amount	A moderate amount	A moderate amount	Moderately	Moderately	Moderately	Moderately	Moderately	Good	Neither satisfied nor dissatisfied	Neither satisfied nor dissatisfied	Neither satisfied nor dissatisfied	Neither satisfied nor dissatisfied	Neither satisfied nor dissatisfied	Neither satisfied nor dissatisfied	Neither satisfied nor dissatisfied	Neither satisfied nor dissatisfied	Neither satisfied nor dissatisfied	Neither satisfied nor dissatisfied	Seldom		No	No	No	No
1	713	5051	40	Male	Urban	Graduation	Service	No	Married	30000	Yes	No	No	No	Yes	Yes	Yes	Yes	Poor	Neither satisfied nor dissatisfied	A moderate amount	A little	A moderate amount	A little	Very much	A moderate amount	A little	Mostly	A little	A little	A little	Moderately	Good	Satisfied	Dissatisfied	Satisfied	Satisfied	Neither satisfied nor dissatisfied	Neither satisfied nor dissatisfied	Satisfied	Very satisfied	Satisfied	Dissatisfied	Seldom
2	713	5051	40	Male	Urban	Graduation	Business	No	Married	25000	Yes	No	No	No	Yes	Yes	Yes	Yes	Good	Dissatisfied	A moderate amount	A little	A little	A moderate amount	A little	A moderate amount	A moderate amount	A little	Moderately	Moderately	A little	Moderately	Poor	Neither satisfied nor dissatisfied	Dissatisfied	Dissatisfied	Neither satisfied nor dissatisfied	Neither satisfied nor dissatisfied	Neither satisfied nor dissatisfied	Dissatisfied	Neither satisfied nor dissatisfied	Satisfied	Neither satisfied nor dissatisfied	Very often		No	Yes	No	Yes
1	714	5052	40	Female	Urban	Graduation	Housewife	No	Married	30000	No	No	Yes	Yes	Yes	Yes	No	No	Poor	Dissatisfied	A little	Very much	A little	A little	A moderate amount	A little	A moderate amount	Mostly	Mostly	Mostly	Mostly	Mostly	Poor	Satisfied	Satisfied	Neither satisfied nor dissatisfied	Dissatisfied	Neither satisfied nor dissatisfied	Neither satisfied nor dissatisfied	Dissatisfied	Dissatisfied	Dissatisfied	Dissatisfied	Always
2	714	5052	40	Female	Urban	Graduation	Housewife	No	Married	30000	No	No	Yes	Yes	Yes	Yes	No	No	Poor	Neither satisfied nor dissatisfied	A moderate amount	A little	A little	A little	A moderate amount	Not at all	Not at all	A little	Not at all	Moderately	Mostly	Moderately	Neither poor nor good	Very dissatisfied	Dissatisfied	Neither satisfied nor dissatisfied	Dissatisfied	Neither satisfied nor dissatisfied	Neither satisfied nor dissatisfied	Satisfied	Neither satisfied nor dissatisfied	Satisfied	Neither satisfied nor dissatisfied	Very often	Yes	No	No	No	Yes
1	715	5054	63	Female	Urban	Up to SSC	Housewife	No	Married	60000	Yes	No	No	Yes	No	Yes	No	No	Poor	Dissatisfied	A little	Very much	A little	Very much	A moderate amount	A little	Very much	Mostly	A little	Mostly	A little	A little	Poor	Dissatisfied	Neither satisfied nor dissatisfied	Neither satisfied nor dissatisfied	Dissatisfied	Neither satisfied nor dissatisfied	Dissatisfied	Dissatisfied	Dissatisfied	Dissatisfied	Dissatisfied	Quite often
2	715	5054	63	Female	Urban	Up to SSC	Housewife	No	Married	80000	Yes	No	Yes	Yes	No	Yes	No	No	Good	Satisfied	A moderate amount	Very much	Very much	Very much	A moderate amount	A moderate amount	Very much	Moderately	Moderately	Moderately	Moderately	Mostly	Good	Satisfied	Satisfied	Satisfied	Satisfied	Satisfied	Neither satisfied nor dissatisfied	Satisfied	Satisfied	Satisfied	Satisfied	Seldom	Yes	No	No	No	No
1	716	5055	63	Male	Urban	Graduation	Unemployed	No	Married	40000	Yes	Yes	Yes	Yes	Yes	No	Yes	Yes	Good	Satisfied	A moderate amount	A little	Very much	Very much	Very much	A little	A moderate amount	Mostly	Mostly	Mostly	Moderately	Mostly	Good	Satisfied	Satisfied	Satisfied	Satisfied	Neither satisfied nor dissatisfied	Satisfied	Satisfied	Dissatisfied	Satisfied	Neither satisfied nor dissatisfied	Seldom
2	716	5055	63	Male	Urban	Graduation	Others	No	Married	60000	Yes	Past smoker	Yes	Yes	Yes	No	Yes	Yes	Good	Neither satisfied nor dissatisfied	Very much	Very much	A moderate amount	A moderate amount	A moderate amount	A moderate amount	Very much	Moderately	Moderately	Mostly	Mostly	Mostly	Good	Satisfied	Neither satisfied nor dissatisfied	Neither satisfied nor dissatisfied	Satisfied	Satisfied	Neither satisfied nor dissatisfied	Neither satisfied nor dissatisfied	Satisfied	Neither satisfied nor dissatisfied	Satisfied	Quite often	Yes	Yes	Yes	No	Yes
1	717	5056	40	Male	Urban	Post-graduation	Service	No	Married	20000	Yes	Yes	Yes	No	No	Yes	Yes	No	Poor	Dissatisfied	A little	Very much	A little	A little	A moderate amount	A moderate amount	A moderate amount	Mostly	Mostly	Mostly	A little	Mostly	Poor	Satisfied	Satisfied	Neither satisfied nor dissatisfied	Dissatisfied	Neither satisfied nor dissatisfied	Neither satisfied nor dissatisfied	Dissatisfied	Dissatisfied	Neither satisfied nor dissatisfied	Dissatisfied	Always
2	717	5056	41	Male	Urban	Post-graduation	Service	No	Married	30000	Yes	Yes	Yes	No	No	Yes	Yes	No	Good	Neither satisfied nor dissatisfied	A moderate amount	A moderate amount	Very much	A moderate amount	Very much	A moderate amount	Very much	Mostly	Moderately	Mostly	Moderately	Moderately	Good	Neither satisfied nor dissatisfied	Neither satisfied nor dissatisfied	Satisfied	Satisfied	Neither satisfied nor dissatisfied	Satisfied	Satisfied	Neither satisfied nor dissatisfied	Neither satisfied nor dissatisfied	Satisfied	Very often		No	Yes	No	No
1	718	5058	41	Male	Urban	Graduation	Service	No	Married	20000	Yes	Yes	Yes	Yes	Yes	Yes	Yes	Yes	Poor	Dissatisfied	A little	Very much	A little	A little	A moderate amount	A little	A little	Mostly	Mostly	Completely	A little	Moderately	Poor	Satisfied	Satisfied	Neither satisfied nor dissatisfied	Dissatisfied	Neither satisfied nor dissatisfied	Dissatisfied	Dissatisfied	Dissatisfied	Dissatisfied	Dissatisfied	Seldom
2	718	5058	41	Male	Urban	Graduation	Service	No	Married	40000	Yes	Past smoker	Yes	Yes	Yes	Yes	Yes	Yes	Neither poor nor good	Dissatisfied	A little	A moderate amount	A moderate amount	A little	A moderate amount	A moderate amount	A little	Moderately	Moderately	A little	A little	Moderately	Neither poor nor good	Dissatisfied	Neither satisfied nor dissatisfied	Neither satisfied nor dissatisfied	Neither satisfied nor dissatisfied	Neither satisfied nor dissatisfied	Satisfied	Very satisfied	Very satisfied	Very satisfied	Satisfied	Never		No	No	No	Yes
1	719	5064	40	Female	Urban	Graduation	Service	No	Married	20000	Yes	No	No	Yes	Yes	Yes	No	No	Neither poor nor good	Dissatisfied	A little	Very much	A little	A little	A moderate amount	A little	A moderate amount	Mostly	Mostly	Mostly	A little	Mostly	Poor	Satisfied	Satisfied	Neither satisfied nor dissatisfied	Dissatisfied	Very satisfied	Very satisfied	Dissatisfied	Dissatisfied	Neither satisfied nor dissatisfied	Dissatisfied	Seldom
2	719	5064	40	Female	Urban	Graduation	Housewife	No	Married	30000	Yes	No	No	Yes	Yes	Yes	No	No	Poor	Dissatisfied	A little	Not at all	A little	A little	A moderate amount	A little	A moderate amount	A little	Moderately	A little	A little	A little	Poor	Neither satisfied nor dissatisfied	Neither satisfied nor dissatisfied	Dissatisfied	Dissatisfied	Neither satisfied nor dissatisfied	Dissatisfied	Neither satisfied nor dissatisfied	Dissatisfied	Neither satisfied nor dissatisfied	Dissatisfied	Seldom		Yes	No	No	No
1	720	5065	59	Male	Urban	Graduation	Service	No	Married	30000	No	Yes	Yes	Yes	Yes	No	No	No	Good	Satisfied	A moderate amount	A little	Very much	Very much	Very much	A little	A moderate amount	Mostly	Mostly	Mostly	A little	Mostly	Good	Satisfied	Satisfied	Satisfied	Satisfied	Neither satisfied nor dissatisfied	Satisfied	Satisfied	Very satisfied	Satisfied	Dissatisfied	Seldom
2	720	5065	59	Male	Urban	Graduation	Service	No	Married	50000	No	Yes	Yes	Yes	Yes	No	No	No	Good	Neither satisfied nor dissatisfied	A moderate amount	Very much	A moderate amount	Very much	A moderate amount	A moderate amount	A moderate amount	Mostly	Moderately	Mostly	Mostly	Mostly	Good	Satisfied	Satisfied	Satisfied	Satisfied	Satisfied	Satisfied	Satisfied	Satisfied	Satisfied	Satisfied	Very often	Yes	No	No	No	No
1	721	5066	40	Female	Urban	Up to SSC	Housewife	No	Married	20000	No	No	Yes	No	No	Yes	Yes	No	Poor	Dissatisfied	A little	Very much	A little	A little	A moderate amount	A little	A moderate amount	Mostly	Mostly	Mostly	A little	Mostly	Poor	Dissatisfied	Satisfied	Neither satisfied nor dissatisfied	Dissatisfied	Neither satisfied nor dissatisfied	Dissatisfied	Dissatisfied	Dissatisfied	Dissatisfied	Dissatisfied	Seldom
2	721	5066	40	Female	Urban	Up to SSC	Unemployed	No	Married	40000	No	No	Yes	No	No	Yes	Yes	No	Neither poor nor good	Neither satisfied nor dissatisfied	A little	Not at all	Not at all	Not at all	A little	A little	A moderate amount	A little	A little	A little	Moderately	A little	Neither poor nor good	Dissatisfied	Dissatisfied	Neither satisfied nor dissatisfied	Dissatisfied	Neither satisfied nor dissatisfied	Dissatisfied	Neither satisfied nor dissatisfied	Dissatisfied	Neither satisfied nor dissatisfied	Neither satisfied nor dissatisfied	Quite often		Yes	No	No	Yes
1	722	5068	58	Female	Urban	Graduation	Housewife	No	Married	30000	Yes	No	Yes	Yes	Yes	Yes	No	No	Poor	Dissatisfied	A little	Very much	A little	A little	A moderate amount	A little	A moderate amount	Mostly	Mostly	Mostly	Mostly	Mostly	Poor	Satisfied	Satisfied	Neither satisfied nor dissatisfied	Dissatisfied	Neither satisfied nor dissatisfied	Neither satisfied nor dissatisfied	Dissatisfied	Dissatisfied	Dissatisfied	Dissatisfied	Always
2	722	5068	58	Female	Urban	Graduation	Housewife	No	Married	60000	Yes	No	Yes	Yes	Yes	Yes	No	No	Good	Neither satisfied nor dissatisfied	Very much	Very much	A little	A moderate amount	A little	A little	A moderate amount	Moderately	Moderately	Moderately	Mostly	Mostly	Neither poor nor good	Satisfied	Satisfied	Neither satisfied nor dissatisfied	Neither satisfied nor dissatisfied	Satisfied	Neither satisfied nor dissatisfied	Neither satisfied nor dissatisfied	Satisfied	Neither satisfied nor dissatisfied	Satisfied	Very often	Yes	No	Yes	No	Yes
1	723	5069	40	Male	Urban	Up to HSC	Others	No	Married	80000	Yes	Past smoker	No	No	No	No	Yes	No	Good	Satisfied	A moderate amount	A little	Very much	Very much	Not at all	A little	A moderate amount	A little	Mostly	Mostly	A little	Mostly	Very poor	Satisfied	Satisfied	Satisfied	Very dissatisfied	Neither satisfied nor dissatisfied	Neither satisfied nor dissatisfied	Neither satisfied nor dissatisfied	Very satisfied	Satisfied	Satisfied	Seldom
2	723	5069	40	Male	Urban	Up to HSC	Business	No	Married	20000	Yes	Past smoker	No	No	No	Yes	Yes	No	Neither poor nor good	Dissatisfied	A little	A moderate amount	A little	A little	A little	A moderate amount	A little	Not at all	A little	A little	A little	A little	Poor	Dissatisfied	Dissatisfied	Dissatisfied	Neither satisfied nor dissatisfied	Dissatisfied	Satisfied	Dissatisfied	Satisfied	Neither satisfied nor dissatisfied	Dissatisfied	Very often	Yes	No	No	No	Yes
1	724	5070	40	Male	Urban	Post-graduation	Service	Yes	Married	60000	No	Yes	No	Yes	Yes	Yes	No	Yes	Poor	Dissatisfied	A little	Very much	A little	Very much	A moderate amount	A little	Very much	Mostly	A little	Mostly	A little	A little	Poor	Dissatisfied	Neither satisfied nor dissatisfied	Neither satisfied nor dissatisfied	Dissatisfied	Neither satisfied nor dissatisfied	Dissatisfied	Dissatisfied	Dissatisfied	Dissatisfied	Dissatisfied	Quite often
2	724	5070	40	Male	Urban	Post-graduation	Service	Yes	Married	60000	No	Past smoker	No	Yes	Yes	Yes	No	Yes	Neither poor nor good	Dissatisfied	A moderate amount	A little	A little	A moderate amount	A little	A little	A little	A little	Moderately	A little	Moderately	A little	Poor	Very dissatisfied	Dissatisfied	Dissatisfied	Dissatisfied	Neither satisfied nor dissatisfied	Satisfied	Satisfied	Dissatisfied	Very satisfied	Satisfied	Very often		No	No	No	Yes
1	725	5071	51	Male	Urban	Graduation	Service	No	Married	55000	Yes	No	No	No	No	No	No	No	Neither poor nor good	Neither satisfied nor dissatisfied	Not at all	A moderate amount	A moderate amount	An extreme amount	A little	A little	An extreme amount	Moderately	Moderately	Moderately	Moderately	Not at all	Very good	Very dissatisfied	Neither satisfied nor dissatisfied	Neither satisfied nor dissatisfied	Satisfied	Neither satisfied nor dissatisfied	Satisfied	Neither satisfied nor dissatisfied	Satisfied	Satisfied	Very satisfied	Always
2	725	5071	51	Male	Urban	Graduation	Business	No	Married	80000	Yes	Yes	Yes	No	No	No	No	No	Good	Satisfied	A moderate amount	Very much	Very much	Very much	A moderate amount	A moderate amount	Very much	Moderately	Mostly	Mostly	Mostly	Moderately	Neither poor nor good	Satisfied	Satisfied	Satisfied	Satisfied	Satisfied	Neither satisfied nor dissatisfied	Satisfied	Satisfied	Neither satisfied nor dissatisfied	Satisfied	Quite often	Yes	No	No	No	Yes
1	726	5072	28	Male	Urban	Post-graduation	Service	No	Married	25000	No	No	No	No	No	No	No	No	Good	Satisfied	Not at all	Not at all	Very much	Very much	Very much	A moderate amount	A moderate amount	Mostly	Mostly	Mostly	Completely	Moderately	Very good	Satisfied	Satisfied	Satisfied	Very satisfied	Very satisfied	Very satisfied	Very satisfied	Neither satisfied nor dissatisfied	Very satisfied	Very dissatisfied	Quite often
2	726	5072	28	Male	Urban	Post-graduation	Service	No	Married	30000	No	No	No	No	No	No	No	No	Good	Satisfied	Very much	Not at all	Very much	Very much	Very much	Very much	Very much	Mostly	Mostly	Mostly	Moderately	A little	Good	Satisfied	Satisfied	Satisfied	Satisfied	Satisfied	Satisfied	Satisfied	Satisfied	Satisfied	Satisfied	Never		No	No	No	No
1	727	5074	28	Male	Urban	Post-graduation	Service	No	Single	28000	No	No	No	Yes	No	No	No	No	Very good	Very satisfied	A moderate amount	Not at all	Very much	An extreme amount	An extreme amount	Very much	An extreme amount	Completely	Mostly	Moderately	Completely	A little	Very good	Very satisfied	Very satisfied	Very satisfied	Very satisfied	Very satisfied	0	Very satisfied	Very satisfied	Neither satisfied nor dissatisfied	Neither satisfied nor dissatisfied	Seldom
2	727	5074	28	Male	Urban	Post-graduation	Service	No	Single	40000	No	Yes	No	Yes	No	No	No	No	Good	Satisfied	A moderate amount	A little	A moderate amount	Very much	Very much	Very much	Very much	Mostly	Mostly	Mostly	Mostly	Mostly	Good	Satisfied	Satisfied	Satisfied	Satisfied	Satisfied	0	Satisfied	Satisfied	Satisfied	Satisfied	Never		No	No	No	No
1	728	5075	55	Female	Urban	Up to HSC	Housewife	No	Married	48000	Yes	No	No	No	No	No	No	No	Good	Neither satisfied nor dissatisfied	Not at all	A moderate amount	An extreme amount	An extreme amount	An extreme amount	An extreme amount	Not at all	Mostly	Mostly	Completely	Completely	Completely	Very good	Neither satisfied nor dissatisfied	Satisfied	Satisfied	Very satisfied	Very satisfied	Very satisfied	Very satisfied	Very satisfied	Satisfied	Neither satisfied nor dissatisfied	Quite often
2	728	5075	56	Female	Urban	Up to HSC	Housewife	No	Married	60000	Yes	No	Yes	Yes	No	No	No	No	Poor	Dissatisfied	Very much	Very much	A little	A moderate amount	A moderate amount	A moderate amount	A moderate amount	A little	A little	Moderately	A little	Not at all	Poor	Dissatisfied	Dissatisfied	Neither satisfied nor dissatisfied	Neither satisfied nor dissatisfied	Satisfied	Satisfied	Neither satisfied nor dissatisfied	Neither satisfied nor dissatisfied	Dissatisfied	Dissatisfied	Quite often	Yes	Yes	No	Yes	Yes
1	729	5077	57	Male	Urban	Post-graduation	Service	No	Married	30000	No	Past smoker	No	No	No	No	No	No	Good	Neither satisfied nor dissatisfied	A moderate amount	Not at all	Very much	Very much	A moderate amount	A moderate amount	Very much	Mostly	Completely	Completely	Completely	Not at all	Very good	Satisfied	Satisfied	Satisfied	Neither satisfied nor dissatisfied	Satisfied	Satisfied	Satisfied	Very satisfied	Satisfied	Very dissatisfied	Always
2	729	5077	57	Male	Urban	Post-graduation	Service	No	Married	40000	No	Past smoker	No	No	No	No	No	No	Good	Satisfied	Not at all	Very much	Very much	Very much	Very much	A moderate amount	Very much	Mostly	Mostly	Mostly	Mostly	Moderately	Good	Satisfied	Satisfied	Satisfied	Satisfied	Satisfied	Satisfied	Satisfied	Satisfied	Satisfied	Satisfied	Never		No	No	No	No
1	730	5078	58	Male	Urban	Graduation	Business	No	Married	100000	Yes	Past smoker	No	No	No	Yes	No	No	Good	Neither satisfied nor dissatisfied	Not at all	Not at all	Very much	Very much	A moderate amount	Very much	Very much	Moderately	Mostly	A little	Mostly	Moderately	Very good	Satisfied	Neither satisfied nor dissatisfied	Dissatisfied	Neither satisfied nor dissatisfied	Satisfied	Satisfied	Very satisfied	Satisfied	Satisfied	Neither satisfied nor dissatisfied	Quite often
2	730	5078	58	Male	Urban	Graduation	Service	No	Married	43000	Yes	Past smoker	Yes	No	No	Yes	No	No	Good	Satisfied	A little	A little	A moderate amount	Very much	Very much	A moderate amount	A moderate amount	Mostly	Mostly	Moderately	Mostly	Moderately	Good	Satisfied	Very satisfied	Very satisfied	Satisfied	Satisfied	Satisfied	Satisfied	Satisfied	Satisfied	Dissatisfied	Seldom	Yes	No	No	No	No
1	731	5079	25	Male	Urban	Graduation	Service	No	Single	15000	No	No	No	No	No	No	No	No	Good	Very satisfied	Not at all	A little	An extreme amount	An extreme amount	Very much	Very much	An extreme amount	Moderately	Completely	Moderately	Mostly	A little	Very good	Very satisfied	Satisfied	Neither satisfied nor dissatisfied	Satisfied	Very satisfied	0	Satisfied	Very satisfied	Neither satisfied nor dissatisfied	Very satisfied	Never
2	731	5079	26	Male	Urban	Graduation	Service	No	Married	50000	No	No	No	No	No	Yes	No	No	Neither poor nor good	Neither satisfied nor dissatisfied	Not at all	Not at all	Very much	Very much	A moderate amount	A moderate amount	A moderate amount	Mostly	Mostly	Mostly	Mostly	Mostly	Good	Satisfied	Satisfied	Satisfied	Neither satisfied nor dissatisfied	Satisfied	Satisfied	Satisfied	Satisfied	Satisfied	Satisfied	Seldom	Yes	No	No	No	Yes
1	732	5080	39	Male	Urban	Up to HSC	Service	No	Married	30000	No	No	Yes	Yes	No	No	No	No	Neither poor nor good	Dissatisfied	Very much	An extreme amount	Very much	An extreme amount	A moderate amount	An extreme amount	An extreme amount	Moderately	Moderately	Completely	Completely	A little	Good	Dissatisfied	Dissatisfied	Dissatisfied	Dissatisfied	Satisfied	Neither satisfied nor dissatisfied	Very satisfied	Very satisfied	Very satisfied	Neither satisfied nor dissatisfied	Never
2	732	5080	39	Male	Urban	Up to HSC	Service	No	Married	21000	No	Yes	Yes	Yes	No	No	No	No	Good	Satisfied	A moderate amount	Very much	Very much	Very much	Very much	Very much	Very much	Mostly	Moderately	Mostly	Mostly	Mostly	Good	Dissatisfied	Satisfied	Satisfied	Satisfied	Satisfied	Satisfied	Satisfied	Satisfied	Satisfied	Satisfied	Never		No	No	No	Yes
1	733	5081	37	Male	Urban	Post-graduation	Service	No	Married	20000	No	No	No	No	No	No	No	No	Very good	Very satisfied	Not at all	A little	An extreme amount	An extreme amount	Very much	An extreme amount	An extreme amount	Completely	Completely	Mostly	Completely	Completely	Very good	Satisfied	Very satisfied	Very satisfied	Very satisfied	Very satisfied	Very satisfied	Very satisfied	Very satisfied	Satisfied	Very satisfied	Seldom
2	733	5081	37	Male	Urban	Post-graduation	Service	No	Married	50000	No	No	No	No	No	No	No	No	Neither poor nor good	Satisfied	Not at all	Not at all	A moderate amount	Very much	A moderate amount	A moderate amount	A moderate amount	Moderately	Moderately	Moderately	Moderately	Moderately	Neither poor nor good	Satisfied	Satisfied	Satisfied	Satisfied	Satisfied	Satisfied	Satisfied	Satisfied	Satisfied	Satisfied	Quite often		No	No	No	No
1	734	5083	42	Male	Urban	Graduation	Service	Yes	Married	40000	No	No	Yes	No	No	No	No	No	Very good	Very satisfied	Not at all	Not at all	Very much	Very much	An extreme amount	Very much	Very much	Completely	Completely	Mostly	Completely	Mostly	Very good	Very satisfied	Very satisfied	Very satisfied	Very satisfied	Satisfied	Very satisfied	Very satisfied	Satisfied	Very satisfied	Satisfied	Never
2	734	5083	42	Male	Urban	Post-graduation	Service	Yes	Married	50000	No	No	Yes	No	No	No	No	No	Good	Satisfied	Very much	A little	A moderate amount	Very much	Very much	Very much	A moderate amount	Mostly	Mostly	Mostly	Mostly	Mostly	Good	Satisfied	Satisfied	Satisfied	Satisfied	Satisfied	Satisfied	Satisfied	Satisfied	Satisfied	Satisfied	Never		No	No	No	No
1	735	5084	36	Male	Urban	Post-graduation	Service	No	Married	35000	No	No	No	No	No	No	No	No	Good	Neither satisfied nor dissatisfied	Not at all	Not at all	A moderate amount	A moderate amount	Very much	A moderate amount	A moderate amount	Mostly	Mostly	Moderately	Mostly	Moderately	Good	Very satisfied	Satisfied	Satisfied	Neither satisfied nor dissatisfied	Very satisfied	Very satisfied	Very satisfied	Neither satisfied nor dissatisfied	Satisfied	Very dissatisfied	Seldom
2	735	5084	37	Male	Urban	Post-graduation	Service	No	Married	50000	No	No	No	No	No	No	No	No	Good	Satisfied	A moderate amount	A little	Very much	Very much	Very much	Very much	Very much	Completely	Completely	Completely	Mostly	Moderately	Good	Satisfied	Satisfied	Satisfied	Satisfied	Satisfied	Satisfied	Satisfied	Satisfied	Satisfied	Satisfied	Quite often		No	No	No	No
1	736	5085	42	Male	Urban	Graduation	Business	No	Married	60000	No	Past smoker	Yes	Yes	No	No	Yes	No	Neither poor nor good	Neither satisfied nor dissatisfied	Not at all	Not at all	A moderate amount	A moderate amount	An extreme amount	An extreme amount	A moderate amount	Completely	Completely	Moderately	Mostly	Mostly	Very good	Satisfied	Very satisfied	Very satisfied	Very satisfied	Very satisfied	Satisfied	Very satisfied	Very satisfied	Neither satisfied nor dissatisfied	Neither satisfied nor dissatisfied	Very often
2	736	5085	42	Male	Urban	Graduation	Business	No	Married	30000	No	Past smoker	Yes	Yes	No	No	Yes	No	Neither poor nor good	Neither satisfied nor dissatisfied	A little	A little	A little	A moderate amount	Not at all	A little	A moderate amount	Moderately	A little	Moderately	A little	A little	Poor	Satisfied	Neither satisfied nor dissatisfied	Satisfied	Satisfied	Satisfied	Neither satisfied nor dissatisfied	Neither satisfied nor dissatisfied	Dissatisfied	Neither satisfied nor dissatisfied	Neither satisfied nor dissatisfied	Seldom		No	No	No	Yes
1	737	5089	19	Female	Urban	Up to HSC	Student	No	Single	45000	No	No	No	No	No	No	No	No	Good	Neither satisfied nor dissatisfied	A little	Not at all	An extreme amount	An extreme amount	A moderate amount	A moderate amount	Very much	Completely	Completely	Moderately	A little	Not at all	Very good	Very satisfied	Neither satisfied nor dissatisfied	Dissatisfied	Neither satisfied nor dissatisfied	Very satisfied	0	Satisfied	Very satisfied	Dissatisfied	Neither satisfied nor dissatisfied	Seldom
2	737	5089	19	Female	Urban	Up to HSC	Student	No	Single	50000	No	No	No	No	No	No	No	No	Good	Satisfied	Not at all	Not at all	A moderate amount	A moderate amount	Very much	Very much	Very much	Mostly	Mostly	Mostly	Mostly	Moderately	Good	Satisfied	Satisfied	Satisfied	Satisfied	Satisfied	0	Very satisfied	Satisfied	Satisfied	Satisfied	Never		No	No	No	No
1	738	5090	22	Female	Urban	Up to HSC	Student	No	Single	50000	No	No	No	No	No	No	No	No	Very good	Very satisfied	Not at all	Not at all	An extreme amount	An extreme amount	An extreme amount	A moderate amount	Very much	Completely	Completely	Moderately	A little	A little	Very good	Very satisfied	Very satisfied	Very satisfied	Satisfied	Very satisfied	0	Neither satisfied nor dissatisfied	Very satisfied	Very satisfied	Satisfied	Never
2	738	5090	23	Female	Urban	Up to HSC	Housewife	No	Married	20000	No	No	No	No	No	No	No	No	Good	Satisfied	Not at all	Not at all	Very much	Very much	Very much	Very much	Very much	Mostly	Mostly	Moderately	Mostly	A little	Good	Satisfied	Satisfied	Satisfied	Satisfied	Satisfied	Satisfied	Satisfied	Satisfied	Neither satisfied nor dissatisfied	Neither satisfied nor dissatisfied	Never		No	No	No	No
1	739	5091	29	Male	Urban	Graduation	Service	No	Single	28000	No	No	No	No	No	No	No	No	Good	Very satisfied	A moderate amount	A little	An extreme amount	An extreme amount	An extreme amount	A moderate amount	An extreme amount	Completely	Completely	Mostly	Completely	Completely	Very good	Very satisfied	Satisfied	Very satisfied	Very satisfied	Satisfied	0	Neither satisfied nor dissatisfied	Very satisfied	Satisfied	Very satisfied	Never
2	739	5091	30	Male	Urban	Graduation	Service	No	Married	30000	No	No	No	Yes	No	No	No	No	Good	Neither satisfied nor dissatisfied	A moderate amount	A moderate amount	A moderate amount	A moderate amount	Very much	Very much	A moderate amount	Moderately	Moderately	Moderately	Mostly	Moderately	Good	Neither satisfied nor dissatisfied	Neither satisfied nor dissatisfied	Satisfied	Neither satisfied nor dissatisfied	Very satisfied	Very satisfied	Very satisfied	Very satisfied	Dissatisfied	Very dissatisfied	Very often	Yes	No	No	No	Yes
1	740	5094	26	Male	Urban	Graduation	Service	Yes	Single	20000	No	No	No	No	No	No	No	No	Good	Satisfied	Not at all	Not at all	An extreme amount	An extreme amount	An extreme amount	A little	Not at all	Completely	Not at all	Mostly	Completely	Mostly	Very good	Satisfied	Very satisfied	Very satisfied	Very satisfied	Very satisfied	0	Very satisfied	Very satisfied	Very satisfied	Very dissatisfied	Seldom
2	740	5094	26	Male	Urban	Graduation	Service	Yes	Single	60000	No	No	No	No	No	No	No	No	Neither poor nor good	Satisfied	Not at all	Not at all	A moderate amount	A moderate amount	A moderate amount	A little	A little	Mostly	Mostly	Mostly	Mostly	Moderately	Good	Dissatisfied	Satisfied	Satisfied	Neither satisfied nor dissatisfied	Neither satisfied nor dissatisfied	0	Satisfied	Satisfied	Very satisfied	Satisfied	Never		No	No	No	No
1	741	5095	45	Male	Urban	Post-graduation	Service	No	Married	55000	No	Yes	No	No	No	No	No	No	Very good	Very satisfied	Not at all	Not at all	Very much	Very much	An extreme amount	Very much	Very much	Completely	Completely	Moderately	Completely	Completely	Very good	Satisfied	Very satisfied	Very satisfied	Very satisfied	Very satisfied	Neither satisfied nor dissatisfied	Very satisfied	Very satisfied	Very satisfied	Dissatisfied	Never
2	741	5095	45	Male	Urban	Post-graduation	Business	No	Married	70000	No	Yes	Yes	No	No	No	No	No	Good	Satisfied	A moderate amount	A moderate amount	Very much	Very much	A moderate amount	A moderate amount	A moderate amount	Moderately	Moderately	Mostly	Mostly	Mostly	Good	Satisfied	Neither satisfied nor dissatisfied	Neither satisfied nor dissatisfied	Neither satisfied nor dissatisfied	Satisfied	Neither satisfied nor dissatisfied	Neither satisfied nor dissatisfied	Satisfied	Satisfied	Satisfied	Seldom	Yes	No	No	No	No
1	742	5096	34	Male	Urban	Graduation	Service	No	Married	60000	Yes	No	Yes	No	No	No	No	No	Very good	Very satisfied	Not at all	Not at all	An extreme amount	An extreme amount	An extreme amount	An extreme amount	An extreme amount	Completely	Completely	Completely	Completely	Completely	Very good	Very satisfied	Very satisfied	Very satisfied	Very satisfied	Very satisfied	Very satisfied	Very satisfied	Very satisfied	Neither satisfied nor dissatisfied	Very satisfied	Never
2	742	5096	34	Male	Urban	Graduation	Business	No	Married	30000	Yes	Yes	Yes	No	No	No	No	No	Neither poor nor good	Satisfied	A little	A little	A moderate amount	A moderate amount	A little	A little	A moderate amount	Moderately	A little	Mostly	A little	A little	Poor	Neither satisfied nor dissatisfied	Satisfied	Dissatisfied	Neither satisfied nor dissatisfied	Satisfied	Neither satisfied nor dissatisfied	Satisfied	Neither satisfied nor dissatisfied	Dissatisfied	Dissatisfied	Seldom		No	No	No	Yes
1	743	5098	51	Male	Urban	No formal education	Service	No	Married	40000	Yes	No	No	No	No	No	No	No	Very good	Very satisfied	Not at all	Not at all	An extreme amount	An extreme amount	An extreme amount	Very much	Very much	Completely	Completely	Mostly	Completely	Mostly	Very good	Satisfied	Very satisfied	Very satisfied	Very satisfied	Very satisfied	Very satisfied	Very satisfied	Very satisfied	Very satisfied	Satisfied	Never
2	743	5098	51	Male	Rural	No formal education	Service	No	Married	11000	Yes	No	No	No	No	No	No	No	Good	Satisfied	Very much	A moderate amount	A moderate amount	A moderate amount	A moderate amount	A moderate amount	A moderate amount	Moderately	Moderately	Moderately	Moderately	Moderately	Neither poor nor good	Neither satisfied nor dissatisfied	Neither satisfied nor dissatisfied	Neither satisfied nor dissatisfied	Neither satisfied nor dissatisfied	Neither satisfied nor dissatisfied	Neither satisfied nor dissatisfied	Neither satisfied nor dissatisfied	Neither satisfied nor dissatisfied	Neither satisfied nor dissatisfied	Neither satisfied nor dissatisfied	Never		No	No	No	No
1	744	5104	35	Male	Urban	Graduation	Service	No	Married	25000	No	No	No	No	No	No	No	No	Very good	Neither satisfied nor dissatisfied	Not at all	A moderate amount	A moderate amount	A moderate amount	Very much	An extreme amount	A moderate amount	Moderately	Completely	Completely	Completely	Completely	Very good	Very satisfied	Neither satisfied nor dissatisfied	Neither satisfied nor dissatisfied	Very satisfied	Very satisfied	Very satisfied	Very satisfied	Very satisfied	Very satisfied	Very satisfied	Very often
2	744	5104	36	Male	Urban	Post-graduation	Service	No	Married	60000	No	Yes	No	No	No	No	No	No	Good	Satisfied	Not at all	Not at all	An extreme amount	An extreme amount	A moderate amount	Very much	Very much	Moderately	Mostly	Moderately	Mostly	Moderately	Good	Satisfied	Neither satisfied nor dissatisfied	Neither satisfied nor dissatisfied	Satisfied	Satisfied	Very satisfied	Satisfied	Satisfied	Satisfied	Satisfied	Never		No	No	No	No
1	745	5105	49	Male	Urban	Graduation	Service	No	Married	50000	Yes	Yes	No	No	No	No	No	No	Good	Neither satisfied nor dissatisfied	An extreme amount	An extreme amount	A little	An extreme amount	An extreme amount	An extreme amount	An extreme amount	Moderately	Moderately	Completely	Completely	A little	Good	Very dissatisfied	Neither satisfied nor dissatisfied	Neither satisfied nor dissatisfied	Neither satisfied nor dissatisfied	Neither satisfied nor dissatisfied	Very satisfied	Very satisfied	Very satisfied	Very satisfied	Dissatisfied	Never
2	745	5105	50	Male	Urban	Graduation	Service	No	Married	70000	Yes	Yes	No	Yes	No	No	No	No	Good	Neither satisfied nor dissatisfied	A moderate amount	A moderate amount	An extreme amount	Very much	A moderate amount	A moderate amount	Very much	Moderately	Moderately	Completely	Completely	Moderately	Good	Satisfied	Neither satisfied nor dissatisfied	Satisfied	Satisfied	Satisfied	Satisfied	Satisfied	Satisfied	Neither satisfied nor dissatisfied	Satisfied	Seldom	Yes	Yes	No	No	No
1	746	5108	27	Male	Urban	Up to HSC	Service	Yes	Married	30000	No	No	No	No	No	No	No	No	Neither poor nor good	Dissatisfied	Not at all	Not at all	An extreme amount	An extreme amount	An extreme amount	Very much	An extreme amount	Completely	Moderately	Not at all	Completely	A little	Very good	Very satisfied	Very satisfied	Very satisfied	Very satisfied	Very satisfied	Very satisfied	Very satisfied	Very satisfied	Very satisfied	Neither satisfied nor dissatisfied	Never
2	746	5108	27	Male	Urban	Up to HSC	Service	No	Married	80000	No	No	No	No	No	No	No	No	Good	Satisfied	A moderate amount	A moderate amount	A moderate amount	A little	A moderate amount	A moderate amount	A moderate amount	Moderately	Moderately	Moderately	Moderately	Moderately	Good	Satisfied	Satisfied	Satisfied	Satisfied	Satisfied	Satisfied	Satisfied	Satisfied	Neither satisfied nor dissatisfied	Satisfied	Quite often		No	No	No	Yes
1	747	5109	22	Male	Urban	Primary	Others	No	Married	5000	Yes	Yes	No	No	No	No	No	No	Very good	Very satisfied	Not at all	Not at all	Very much	An extreme amount	An extreme amount	An extreme amount	An extreme amount	Completely	Completely	Not at all	Mostly	Moderately	Good	Satisfied	Satisfied	Satisfied	Satisfied	Satisfied	Satisfied	Neither satisfied nor dissatisfied	Very satisfied	Satisfied	Satisfied	Seldom
2	747	5109	22	Male	Urban	Primary	Others	No	Married	8000	Yes	Past smoker	No	No	No	No	No	No	Neither poor nor good	Satisfied	A little	A moderate amount	A moderate amount	A moderate amount	A moderate amount	A little	A moderate amount	Moderately	Moderately	Moderately	Moderately	A little	Neither poor nor good	Dissatisfied	Satisfied	Neither satisfied nor dissatisfied	Satisfied	Satisfied	Satisfied	Satisfied	Neither satisfied nor dissatisfied	Satisfied	Satisfied	Quite often		No	No	No	No
1	748	5111	26	Male	Urban	Post-graduation	Service	No	Married	28000	Yes	No	No	No	No	Yes	No	No	Good	Satisfied	Not at all	Not at all	A moderate amount	A moderate amount	Very much	Very much	Very much	Mostly	Mostly	Moderately	Mostly	Moderately	Good	Dissatisfied	Neither satisfied nor dissatisfied	Neither satisfied nor dissatisfied	Satisfied	Satisfied	Satisfied	Dissatisfied	Neither satisfied nor dissatisfied	Satisfied	Neither satisfied nor dissatisfied	Always
2	748	5111	26	Male	Urban	Post-graduation	Service	No	Married	80000	Yes	No	No	No	No	Yes	No	No	Good	Satisfied	A moderate amount	Very much	Very much	Very much	Very much	Very much	Very much	Mostly	Mostly	Mostly	Mostly	A little	Good	Neither satisfied nor dissatisfied	Satisfied	Satisfied	Satisfied	Satisfied	Satisfied	Satisfied	Satisfied	Satisfied	Satisfied	Never		No	No	No	No
1	749	5112	42	Female	Urban	Post-graduation	Service	Yes	Married	100000	Yes	No	Yes	No	No	No	No	No	Good	Satisfied	A moderate amount	A moderate amount	A little	Very much	A moderate amount	Very much	A moderate amount	Mostly	Mostly	Completely	Moderately	Moderately	Good	Satisfied	Very satisfied	Satisfied	Satisfied	Satisfied	Neither satisfied nor dissatisfied	Very satisfied	Very satisfied	Neither satisfied nor dissatisfied	Satisfied	Quite often
2	749	5112	42	Female	Urban	Post-graduation	Service	Yes	Married	200000	Yes	No	Yes	No	No	No	No	No	Good	Satisfied	Very much	A moderate amount	Very much	Very much	Very much	Very much	Very much	Mostly	Moderately	Mostly	Mostly	Moderately	Good	Satisfied	Satisfied	Satisfied	Satisfied	Satisfied	Satisfied	Satisfied	Satisfied	Satisfied	Satisfied	Seldom		No	No	No	No
1	750	5115	42	Male	Urban	Post-graduation	Service	No	Married	42000	Yes	Past smoker	No	No	No	Yes	No	No	Good	Satisfied	A moderate amount	A little	A moderate amount	Very much	A moderate amount	Very much	An extreme amount	Completely	Mostly	Moderately	Moderately	Mostly	Neither poor nor good	Very satisfied	Satisfied	Satisfied	Satisfied	Very satisfied	Neither satisfied nor dissatisfied	Satisfied	Satisfied	Very satisfied	Neither satisfied nor dissatisfied	Very often
2	750	5115	42	Male	Rural	Post-graduation	Service	No	Married	50000	Yes	Past smoker	No	No	No	Yes	No	No	Good	Neither satisfied nor dissatisfied	A moderate amount	Very much	A moderate amount	A moderate amount	A moderate amount	A moderate amount	Very much	Mostly	Mostly	Mostly	Mostly	Moderately	Very good	Dissatisfied	Neither satisfied nor dissatisfied	Satisfied	Neither satisfied nor dissatisfied	Satisfied	Satisfied	Satisfied	Satisfied	Satisfied	Satisfied	Seldom		No	No	No	Yes
1	751	5116	27	Male	Urban	Graduation	Service	No	Married	30000	No	No	No	No	No	No	No	Yes	Good	Neither satisfied nor dissatisfied	An extreme amount	An extreme amount	Not at all	Not at all	Not at all	Not at all	A little	Moderately	A little	Moderately	Moderately	A little	Neither poor nor good	Satisfied	Neither satisfied nor dissatisfied	Satisfied	Neither satisfied nor dissatisfied	Neither satisfied nor dissatisfied	Neither satisfied nor dissatisfied	Satisfied	Satisfied	Very satisfied	Neither satisfied nor dissatisfied	Always
2	751	5116	27	Male	Urban	Graduation	Service	No	Married	100000	No	No	No	No	No	No	No	Yes	Good	Satisfied	A moderate amount	A moderate amount	Very much	A moderate amount	A moderate amount	A moderate amount	A moderate amount	Moderately	Moderately	Moderately	Moderately	Moderately	Good	Satisfied	Satisfied	Satisfied	Satisfied	Very satisfied	Very satisfied	Satisfied	Satisfied	Satisfied	Satisfied	Quite often		No	No	No	No
1	752	5119	42	Male	Urban	Graduation	Business	No	Married	28000	No	No	No	No	No	No	No	No	Good	Satisfied	A little	A little	A moderate amount	A moderate amount	A little	Very much	Very much	Mostly	Mostly	Moderately	Moderately	Moderately	Very good	Very satisfied	Satisfied	Very satisfied	Satisfied	Satisfied	Satisfied	Very satisfied	Satisfied	Satisfied	Neither satisfied nor dissatisfied	Quite often
2	752	5119	43	Male	Urban	Graduation	Service	No	Married	80000	No	No	No	No	No	No	No	No	Good	Satisfied	A moderate amount	Not at all	Very much	An extreme amount	An extreme amount	Very much	Very much	Mostly	Mostly	Completely	Mostly	A little	Very good	Dissatisfied	Satisfied	Satisfied	Satisfied	Satisfied	Very satisfied	Very satisfied	Very satisfied	Satisfied	Satisfied	Never		No	No	No	No
1	753	5120	36	Male	Urban	Post-graduation	Service	No	Married	25000	No	Past smoker	Yes	No	No	No	No	No	Good	Neither satisfied nor dissatisfied	An extreme amount	An extreme amount	A little	A moderate amount	A little	An extreme amount	A moderate amount	Mostly	Moderately	Mostly	Mostly	Mostly	Neither poor nor good	Neither satisfied nor dissatisfied	Neither satisfied nor dissatisfied	Satisfied	Neither satisfied nor dissatisfied	Satisfied	Neither satisfied nor dissatisfied	Neither satisfied nor dissatisfied	Neither satisfied nor dissatisfied	Satisfied	Neither satisfied nor dissatisfied	Always
2	753	5120	36	Male	Urban	Post-graduation	Service	No	Married	22000	No	Past smoker	Yes	No	No	No	No	No	Good	Satisfied	A moderate amount	A moderate amount	A little	A moderate amount	A moderate amount	A little	A moderate amount	Moderately	Moderately	A little	Moderately	Moderately	Good	Satisfied	Satisfied	Satisfied	Satisfied	Very satisfied	Satisfied	Satisfied	Satisfied	Neither satisfied nor dissatisfied	Satisfied	Quite often		No	No	No	Yes
1	754	5121	27	Male	Urban	Graduation	Service	Yes	Single	20000	No	No	No	No	No	No	No	No	Neither poor nor good	Satisfied	Not at all	Not at all	A moderate amount	An extreme amount	An extreme amount	Very much	Not at all	Mostly	Completely	Moderately	Moderately	Moderately	Good	Dissatisfied	Satisfied	Satisfied	Very satisfied	Neither satisfied nor dissatisfied	0	Very satisfied	Very satisfied	Neither satisfied nor dissatisfied	Dissatisfied	Quite often
2	754	5121	28	Male	Urban	Graduation	Service	Yes	Single	60000	No	No	No	No	No	No	No	No	Good	Very satisfied	Not at all	A moderate amount	Very much	Very much	Very much	Very much	Very much	Completely	Completely	Completely	Completely	Mostly	Very good	Satisfied	Satisfied	Satisfied	Satisfied	Very satisfied	0	Satisfied	Satisfied	Satisfied	Satisfied	Never		No	No	Yes	Yes
1	755	5122	50	Male	Urban	Post-graduation	Service	Yes	Married	45000	Yes	Past smoker	No	Yes	No	Yes	Yes	No	Neither poor nor good	Neither satisfied nor dissatisfied	Very much	Very much	A little	Not at all	Not at all	A moderate amount	A little	Mostly	Moderately	Completely	Moderately	Moderately	Neither poor nor good	Satisfied	Very satisfied	Very satisfied	Satisfied	Satisfied	Neither satisfied nor dissatisfied	Very satisfied	Neither satisfied nor dissatisfied	Satisfied	Satisfied	Very often
2	755	5122	50	Male	Urban	Post-graduation	Service	Yes	Married	100000	Yes	Past smoker	Yes	Yes	No	Yes	Yes	No	Good	Satisfied	A little	A moderate amount	An extreme amount	Very much	Very much	Very much	An extreme amount	Mostly	Completely	Mostly	Mostly	A little	Good	Dissatisfied	Satisfied	Very satisfied	Very satisfied	Very satisfied	Very satisfied	Satisfied	Very satisfied	Satisfied	Very satisfied	Very often	Yes	No	No	No	No
1	756	5128	50	Female	Urban	Up to HSC	Service	No	Married	50000	No	No	Yes	Yes	No	Yes	No	No	Neither poor nor good	Dissatisfied	An extreme amount	An extreme amount	Not at all	Not at all	Not at all	Not at all	A little	Moderately	A little	Mostly	Moderately	Moderately	Neither poor nor good	Neither satisfied nor dissatisfied	Neither satisfied nor dissatisfied	Satisfied	Neither satisfied nor dissatisfied	Neither satisfied nor dissatisfied	Satisfied	Satisfied	Very satisfied	Very satisfied	Neither satisfied nor dissatisfied	Always
2	756	5128	51	Female	Urban	Up to HSC	Service	No	Married	40000	No	No	Yes	Yes	Yes	Yes	No	No	Good	Satisfied	An extreme amount	A moderate amount	A moderate amount	A moderate amount	A moderate amount	A moderate amount	A moderate amount	Moderately	Moderately	Moderately	Moderately	Moderately	Neither poor nor good	Satisfied	Satisfied	Satisfied	Satisfied	Satisfied	Satisfied	Satisfied	Satisfied	Satisfied	Satisfied	Quite often	Yes	No	No	No	Yes
1	757	5129	46	Male	Urban	Graduation	Business	No	Married	70000	No	No	No	No	No	No	No	No	Very good	Very satisfied	A little	Not at all	A moderate amount	Very much	Very much	A moderate amount	An extreme amount	Completely	Completely	Mostly	Completely	Completely	Very good	Very satisfied	Very satisfied	Very satisfied	Very satisfied	Very satisfied	Very satisfied	Very satisfied	Very satisfied	Satisfied	Neither satisfied nor dissatisfied	Seldom
2	757	5129	46	Male	Urban	Graduation	Service	No	Married	80000	No	No	No	No	No	No	No	No	Good	Satisfied	Not at all	Not at all	An extreme amount	Very much	Very much	An extreme amount	Very much	Completely	Completely	Completely	Mostly	Mostly	Good	Satisfied	Satisfied	Very satisfied	Satisfied	Satisfied	Satisfied	Satisfied	Satisfied	Satisfied	Satisfied	Very often		No	No	No	No
1	758	5130	35	Male	Urban	Graduation	Service	Yes	Married	40000	Yes	No	No	No	No	No	No	No	Very good	Satisfied	Very much	A little	A moderate amount	A moderate amount	A little	Very much	A moderate amount	Mostly	Mostly	Mostly	Moderately	Moderately	Very good	Very satisfied	Satisfied	Very satisfied	Very satisfied	Satisfied	Very satisfied	Satisfied	Neither satisfied nor dissatisfied	Satisfied	Satisfied	Very often
2	758	5130	35	Female	Urban	Post-graduation	Service	Yes	Married	50000	Yes	No	Yes	No	No	Yes	No	No	Good	Satisfied	A little	An extreme amount	Very much	An extreme amount	An extreme amount	An extreme amount	Very much	Mostly	Mostly	Completely	Completely	Mostly	Very good	Satisfied	Very satisfied	Satisfied	Satisfied	Satisfied	Satisfied	Satisfied	Satisfied	Satisfied	Satisfied	Very often	Yes	No	No	No	No
1	759	6007	38	Male	Urban	Post-graduation	Service	No	Married	60000	No	No	No	No	No	Yes	No	No	Neither poor nor good	Neither satisfied nor dissatisfied	A little	A little	A moderate amount	A moderate amount	Very much	A moderate amount	Very much	Mostly	Mostly	Completely	Mostly	Moderately	Good	Neither satisfied nor dissatisfied	Satisfied	Satisfied	Very satisfied	Satisfied	Neither satisfied nor dissatisfied	Satisfied	Satisfied	Neither satisfied nor dissatisfied	Neither satisfied nor dissatisfied	Never
2	759	6007	38	Male	Urban	Post-graduation	Service	No	Married	40000	No	No	No	No	No	Yes	No	No	Good	Satisfied	Not at all	A little	Very much	Very much	A moderate amount	A moderate amount	A moderate amount	Mostly	Mostly	Moderately	Mostly	A little	Good	Satisfied	Satisfied	Satisfied	Neither satisfied nor dissatisfied	Satisfied	Satisfied	Satisfied	Satisfied	Neither satisfied nor dissatisfied	Neither satisfied nor dissatisfied	Never	Yes	No	No	No	Yes
1	760	6008	34	Male	Urban	Graduation	Service	No	Married	80000	No	No	No	No	No	No	No	No	Good	Satisfied	A little	A little	Very much	Very much	Very much	An extreme amount	Very much	Mostly	Mostly	Completely	Completely	A little	Neither poor nor good	Dissatisfied	Satisfied	Satisfied	Neither satisfied nor dissatisfied	Neither satisfied nor dissatisfied	Satisfied	Satisfied	Neither satisfied nor dissatisfied	Satisfied	Satisfied	Quite often
2	760	6008	34	Male	Urban	Graduation	Service	No	Married	40000	No	No	No	No	No	No	No	No	Neither poor nor good	Neither satisfied nor dissatisfied	Not at all	Not at all	A little	A little	A little	A little	A little	Mostly	Moderately	Moderately	Moderately	A little	Good	Satisfied	Satisfied	Satisfied	Neither satisfied nor dissatisfied	Neither satisfied nor dissatisfied	Neither satisfied nor dissatisfied	Satisfied	Neither satisfied nor dissatisfied	Neither satisfied nor dissatisfied	Neither satisfied nor dissatisfied	Very often		No	No	No	Yes
1	761	6009	27	Female	Urban	Graduation	Service	Yes	Single	15000	No	No	No	No	No	No	No	No	Neither poor nor good	Neither satisfied nor dissatisfied	Very much	Very much	A moderate amount	A moderate amount	Very much	Very much	A moderate amount	Moderately	Moderately	Moderately	A little	A little	Poor	Very satisfied	Satisfied	Very satisfied	Neither satisfied nor dissatisfied	Satisfied	0	Satisfied	Satisfied	Satisfied	Satisfied	Quite often
2	761	6009	27	Female	Urban	Graduation	Service	Yes	Single	60000	No	No	No	No	No	No	No	No	Good	Satisfied	A little	Not at all	Very much	An extreme amount	An extreme amount	An extreme amount	Very much	Mostly	Completely	Completely	Mostly	A little	Good	Satisfied	Satisfied	Very satisfied	Very satisfied	Very satisfied	0	Satisfied	Satisfied	Satisfied	Satisfied	Seldom		No	No	No	No
1	762	6010	30	Male	Urban	Graduation	Business	No	Married	20000	No	Yes	No	No	No	No	No	No	Neither poor nor good	Very satisfied	A little	A little	Very much	Very much	An extreme amount	Very much	Very much	Mostly	Completely	Moderately	Moderately	A little	Neither poor nor good	Very satisfied	Satisfied	Satisfied	Neither satisfied nor dissatisfied	Neither satisfied nor dissatisfied	Satisfied	Neither satisfied nor dissatisfied	Satisfied	Satisfied	Satisfied	Seldom
2	762	6010	31	Male	Urban	Graduation	Service	No	Married	40000	No	Past smoker	No	No	No	No	No	No	Good	Satisfied	A little	A moderate amount	A moderate amount	A moderate amount	Very much	A moderate amount	A moderate amount	Mostly	Mostly	Moderately	Moderately	Moderately	Neither poor nor good	Satisfied	Satisfied	Satisfied	Satisfied	Very satisfied	Very satisfied	Neither satisfied nor dissatisfied	Neither satisfied nor dissatisfied	Neither satisfied nor dissatisfied	Neither satisfied nor dissatisfied	Seldom		No	No	No	Yes
1	763	6012	28	Male	Urban	Up to HSC	Service	No	Single	30000	No	Past smoker	No	No	No	No	No	No	Neither poor nor good	Satisfied	A little	Very much	A moderate amount	A moderate amount	An extreme amount	An extreme amount	A moderate amount	Mostly	Mostly	Moderately	A little	Completely	Very good	Satisfied	Satisfied	Satisfied	Neither satisfied nor dissatisfied	Very satisfied	0	Very satisfied	Satisfied	Satisfied	Satisfied	Quite often
2	763	6012	28	Male	Urban	Up to HSC	Service	No	Single	20000	No	Yes	No	No	No	No	No	No	Good	Satisfied	Not at all	Not at all	Very much	Very much	Very much	A moderate amount	A moderate amount	Mostly	Mostly	Moderately	Mostly	A little	Good	Satisfied	Satisfied	Satisfied	Satisfied	Very satisfied	0	Very satisfied	Very satisfied	Very satisfied	Satisfied	Never		No	No	No	No
1	764	6014	38	Male	Urban	Graduation	Service	Yes	Married	20000	No	No	No	No	No	No	No	No	Neither poor nor good	Neither satisfied nor dissatisfied	Very much	A moderate amount	Very much	Very much	An extreme amount	A moderate amount	A little	Mostly	Mostly	Mostly	Moderately	A little	Neither poor nor good	Satisfied	Satisfied	Satisfied	Neither satisfied nor dissatisfied	Neither satisfied nor dissatisfied	Satisfied	Satisfied	Satisfied	Satisfied	Neither satisfied nor dissatisfied	Seldom
2	764	6014	38	Male	Urban	Graduation	Service	Yes	Married	40000	No	No	No	No	No	Yes	No	No	Neither poor nor good	Neither satisfied nor dissatisfied	Not at all	Not at all	Very much	Very much	Very much	Very much	Very much	Mostly	Mostly	Moderately	Moderately	Not at all	Good	Satisfied	Satisfied	Satisfied	Satisfied	Satisfied	Satisfied	Satisfied	Satisfied	Satisfied	Neither satisfied nor dissatisfied	Never	Yes	No	No	No	Yes
1	765	6017	29	Male	Urban	Graduation	Business	No	Single	25000	No	Yes	No	No	No	No	No	No	Good	Satisfied	Very much	Very much	A moderate amount	A moderate amount	An extreme amount	Very much	A moderate amount	A little	A little	Not at all	Mostly	Mostly	Neither poor nor good	Neither satisfied nor dissatisfied	Neither satisfied nor dissatisfied	Neither satisfied nor dissatisfied	Very satisfied	Very satisfied	0	Neither satisfied nor dissatisfied	Satisfied	Satisfied	Satisfied	Quite often
2	765	6017	30	Male	Urban	Graduation	Service	No	Married	60000	No	Yes	Yes	No	No	No	No	No	Good	Satisfied	Not at all	A little	An extreme amount	Very much	A moderate amount	A moderate amount	A moderate amount	Completely	Completely	Completely	Completely	Moderately	Good	Dissatisfied	Satisfied	Satisfied	Satisfied	Satisfied	Satisfied	Satisfied	Satisfied	Satisfied	Neither satisfied nor dissatisfied	Quite often	Yes	No	No	No	No
1	766	6018	30	Male	Urban	Graduation	Service	No	Married	30000	Yes	No	No	No	No	No	No	No	Neither poor nor good	Neither satisfied nor dissatisfied	Very much	A moderate amount	Very much	Very much	Very much	Very much	A moderate amount	Moderately	Mostly	Moderately	Moderately	Moderately	Neither poor nor good	Dissatisfied	Satisfied	Satisfied	Neither satisfied nor dissatisfied	Neither satisfied nor dissatisfied	Satisfied	Satisfied	Very satisfied	Satisfied	Satisfied	Quite often
2	766	6018	30	Male	Urban	Graduation	Service	No	Married	60000	Yes	No	No	No	No	No	No	No	Good	Satisfied	Not at all	Not at all	Very much	Very much	Very much	A moderate amount	A moderate amount	Mostly	Mostly	Mostly	Mostly	Moderately	Good	Satisfied	Satisfied	Satisfied	Satisfied	Satisfied	Satisfied	Satisfied	Satisfied	Satisfied	Satisfied	Never		No	No	No	Yes
1	767	6021	33	Male	Urban	Post-graduation	Service	No	Married	30000	No	No	No	No	No	No	No	No	Good	Satisfied	Very much	A moderate amount	A moderate amount	A moderate amount	An extreme amount	Very much	A moderate amount	Completely	Completely	Mostly	Moderately	A little	Poor	Dissatisfied	Satisfied	Satisfied	Neither satisfied nor dissatisfied	Satisfied	Neither satisfied nor dissatisfied	Very satisfied	Satisfied	Satisfied	Satisfied	Never
2	767	6021	33	Male	Urban	Post-graduation	Service	No	Married	40000	No	No	No	No	No	No	No	No	Good	Satisfied	Not at all	Not at all	Very much	Very much	A moderate amount	A moderate amount	A moderate amount	Mostly	Mostly	Moderately	Moderately	Not at all	Good	Satisfied	Satisfied	Satisfied	Satisfied	Satisfied	Satisfied	Satisfied	Satisfied	Neither satisfied nor dissatisfied	Neither satisfied nor dissatisfied	Never		No	No	No	No
1	768	6022	32	Female	Urban	Graduation	Service	Yes	Married	25000	No	No	No	No	No	No	No	No	Neither poor nor good	Neither satisfied nor dissatisfied	A little	A moderate amount	A moderate amount	A moderate amount	A little	A moderate amount	Very much	A little	Moderately	Mostly	Mostly	A little	Good	Dissatisfied	Neither satisfied nor dissatisfied	Neither satisfied nor dissatisfied	Neither satisfied nor dissatisfied	Satisfied	Very satisfied	Neither satisfied nor dissatisfied	Neither satisfied nor dissatisfied	Neither satisfied nor dissatisfied	Satisfied	Quite often
2	768	6022	33	Female	Urban	Graduation	Service	Yes	Married	50000	No	No	No	No	No	No	No	No	Very poor	Very dissatisfied	A little	A little	A moderate amount	A moderate amount	A moderate amount	A little	A little	A little	A little	Moderately	Moderately	A little	Good	Very dissatisfied	Neither satisfied nor dissatisfied	Neither satisfied nor dissatisfied	Neither satisfied nor dissatisfied	Satisfied	Dissatisfied	Very satisfied	Satisfied	Very satisfied	Very dissatisfied	Seldom		No	No	No	Yes
1	769	6026	32	Male	Urban	Graduation	Service	No	Married	30000	No	Yes	No	No	No	No	No	No	Neither poor nor good	Satisfied	A little	A little	Very much	Very much	An extreme amount	Very much	An extreme amount	Mostly	Mostly	Moderately	Completely	Mostly	Good	Satisfied	Very satisfied	Very satisfied	Satisfied	Very satisfied	Satisfied	Satisfied	Very satisfied	Satisfied	Very satisfied	Never
2	769	6026	32	Male	Urban	Graduation	Service	No	Married	30000	No	Yes	No	No	No	No	No	No	Good	Satisfied	Not at all	Not at all	Very much	Very much	Very much	Very much	Very much	Mostly	Mostly	Mostly	Mostly	Mostly	Good	Satisfied	Satisfied	Satisfied	Satisfied	Satisfied	Satisfied	Satisfied	Satisfied	Satisfied	Satisfied	Never		No	No	No	No
1	770	6028	32	Male	Urban	Up to HSC	Service	No	Married	45000	Yes	No	No	No	No	No	No	No	Neither poor nor good	Neither satisfied nor dissatisfied	A little	A little	A moderate amount	A moderate amount	Very much	Very much	Very much	A little	Moderately	Moderately	Moderately	A little	Neither poor nor good	Satisfied	Satisfied	Satisfied	Neither satisfied nor dissatisfied	Neither satisfied nor dissatisfied	Neither satisfied nor dissatisfied	Neither satisfied nor dissatisfied	Satisfied	Satisfied	Satisfied	Never
2	770	6028	32	Male	Urban	Up to HSC	Service	No	Married	30000	Yes	Yes	No	No	No	No	No	No	Good	Satisfied	Not at all	Not at all	A moderate amount	A moderate amount	Very much	A little	A little	Mostly	Mostly	Moderately	Mostly	Not at all	Good	Satisfied	Satisfied	Satisfied	Satisfied	Satisfied	Dissatisfied	Satisfied	Satisfied	Satisfied	Satisfied	Never		No	No	No	Yes
1	771	6030	27	Female	Urban	Graduation	Service	No	Married	25000	No	Past smoker	No	No	No	No	No	No	Good	Very satisfied	A moderate amount	A moderate amount	Very much	An extreme amount	An extreme amount	Very much	A little	Completely	Completely	Mostly	Mostly	Moderately	Good	Satisfied	Neither satisfied nor dissatisfied	Neither satisfied nor dissatisfied	Satisfied	Satisfied	Neither satisfied nor dissatisfied	Very satisfied	Very satisfied	Neither satisfied nor dissatisfied	Neither satisfied nor dissatisfied	Very often
2	771	6030	27	Female	Urban	Graduation	Service	No	Married	30000	No	Past smoker	No	No	No	No	No	No	Good	Satisfied	A moderate amount	A little	Very much	Very much	Very much	Very much	Very much	Mostly	Mostly	Mostly	Mostly	Mostly	Good	Satisfied	Satisfied	Satisfied	Satisfied	Satisfied	Satisfied	Satisfied	Satisfied	Satisfied	Satisfied	Never		No	No	No	No
1	772	6032	28	Male	Urban	Up to SSC	Service	No	Married	26000	No	No	No	No	No	No	No	No	Good	Satisfied	A moderate amount	A little	A moderate amount	A moderate amount	Very much	Very much	A moderate amount	Mostly	Mostly	Moderately	A little	Moderately	Neither poor nor good	Satisfied	Satisfied	Satisfied	Neither satisfied nor dissatisfied	Satisfied	Satisfied	Neither satisfied nor dissatisfied	Neither satisfied nor dissatisfied	Satisfied	Satisfied	Seldom
2	772	6032	28	Male	Semi-urban	Up to SSC	Service	No	Married	20000	No	No	No	No	No	No	No	No	Good	Satisfied	Not at all	Not at all	An extreme amount	Very much	Very much	A little	A little	Completely	Completely	A little	Moderately	Not at all	Good	Satisfied	Satisfied	Satisfied	Satisfied	Satisfied	Satisfied	Satisfied	Neither satisfied nor dissatisfied	Satisfied	Satisfied	Very often		No	No	No	Yes
1	773	6034	26	Female	Urban	Post-graduation	Housewife	No	Married	32000	No	No	No	No	No	No	No	No	Good	Neither satisfied nor dissatisfied	A moderate amount	A moderate amount	An extreme amount	An extreme amount	A moderate amount	Very much	Very much	Mostly	Mostly	Moderately	Mostly	Mostly	Good	Satisfied	Very satisfied	Very satisfied	Very satisfied	Very satisfied	Very satisfied	Satisfied	Satisfied	Satisfied	Satisfied	Quite often
2	773	6034	26	Female	Urban	Post-graduation	Housewife	No	Married	30000	No	No	No	No	No	No	No	No	Very good	Very satisfied	Not at all	Very much	An extreme amount	An extreme amount	An extreme amount	An extreme amount	An extreme amount	Mostly	Completely	Mostly	Completely	Mostly	Good	Very satisfied	Very satisfied	Very satisfied	Very satisfied	Very satisfied	Very satisfied	Very satisfied	Very satisfied	Very satisfied	Very satisfied	Never		Yes	Yes	No	No
1	774	6035	27	Male	Urban	Graduation	Business	No	Married	15000	No	No	No	No	No	No	No	No	Good	Satisfied	A moderate amount	Very much	Very much	Very much	Very much	A little	A little	Completely	Mostly	Moderately	A little	A little	Neither poor nor good	Satisfied	Satisfied	Satisfied	Neither satisfied nor dissatisfied	Neither satisfied nor dissatisfied	Satisfied	Neither satisfied nor dissatisfied	Satisfied	Satisfied	Very dissatisfied	Never
2	774	6035	27	Male	Urban	Graduation	Service	No	Married	40000	No	Yes	No	No	No	No	No	No	Good	Satisfied	Not at all	Not at all	An extreme amount	Very much	Very much	Very much	Very much	Completely	Completely	Completely	Completely	Completely	Good	Neither satisfied nor dissatisfied	Very satisfied	Satisfied	Satisfied	Very satisfied	Satisfied	Very satisfied	Neither satisfied nor dissatisfied	Neither satisfied nor dissatisfied	Neither satisfied nor dissatisfied	Very often		No	No	No	No
1	775	6036	26	Male	Urban	Up to HSC	Unemployed	No	Single	20000	No	Past smoker	No	No	No	Yes	No	No	Neither poor nor good	Satisfied	Very much	A moderate amount	Very much	Very much	A moderate amount	A moderate amount	A moderate amount	Mostly	Moderately	Moderately	Mostly	Mostly	Neither poor nor good	Satisfied	Neither satisfied nor dissatisfied	Neither satisfied nor dissatisfied	Very satisfied	Satisfied	0	Neither satisfied nor dissatisfied	Satisfied	Satisfied	Dissatisfied	Quite often
2	775	6036	26	Male	Urban	Up to HSC	Unemployed	No	Single	20000	No	Yes	No	No	No	Yes	No	No	Good	Satisfied	Not at all	Not at all	Very much	Very much	Very much	Very much	Very much	Mostly	Mostly	Mostly	Mostly	Mostly	Good	Satisfied	Very satisfied	Very satisfied	Very satisfied	Very satisfied	0	Very satisfied	Very satisfied	Satisfied	Satisfied	Never		No	No	No	No
1	776	6037	30	Male	Urban	Up to SSC	Service	No	Married	20000	No	No	No	No	No	No	No	No	Neither poor nor good	Neither satisfied nor dissatisfied	A little	A little	A moderate amount	A moderate amount	Very much	A moderate amount	A moderate amount	Mostly	Moderately	Moderately	Mostly	Moderately	Neither poor nor good	Satisfied	Neither satisfied nor dissatisfied	Satisfied	Neither satisfied nor dissatisfied	Neither satisfied nor dissatisfied	Satisfied	Satisfied	Neither satisfied nor dissatisfied	Very satisfied	Satisfied	Never
2	776	6037	30	Male	Urban	Up to SSC	Service	No	Married	18000	No	No	No	No	No	No	No	No	Very good	Very satisfied	Not at all	Not at all	An extreme amount	An extreme amount	An extreme amount	A moderate amount	A moderate amount	Completely	Completely	A little	Moderately	Not at all	Very good	Very satisfied	Very satisfied	Very satisfied	Very satisfied	Satisfied	Dissatisfied	Satisfied	Neither satisfied nor dissatisfied	Neither satisfied nor dissatisfied	Neither satisfied nor dissatisfied	Never		No	No	No	Yes
1	777	6039	40	Male	Urban	Graduation	Service	No	Married	60000	Yes	No	No	No	No	No	No	No	Good	Satisfied	An extreme amount	An extreme amount	A moderate amount	A moderate amount	A moderate amount	A little	Very much	A little	Moderately	Moderately	Mostly	Moderately	Good	Dissatisfied	Satisfied	Very satisfied	Satisfied	Neither satisfied nor dissatisfied	Satisfied	Satisfied	Satisfied	Satisfied	Very satisfied	Quite often
2	777	6039	40	Male	Urban	Graduation	Service	No	Married	70000	Yes	No	No	No	No	No	No	No	Poor	Dissatisfied	Not at all	A moderate amount	A little	A little	A little	A little	A little	A little	A little	Completely	Completely	A little	Poor	Neither satisfied nor dissatisfied	Dissatisfied	Dissatisfied	Dissatisfied	Neither satisfied nor dissatisfied	Neither satisfied nor dissatisfied	Neither satisfied nor dissatisfied	Satisfied	Satisfied	Satisfied	Quite often		No	No	No	Yes
1	778	6041	23	Male	Urban	Graduation	Student	No	Single	40000	No	No	No	No	No	No	No	No	Poor	Neither satisfied nor dissatisfied	A moderate amount	A moderate amount	Very much	Very much	A little	A moderate amount	A little	Moderately	Moderately	A little	Mostly	Mostly	Good	Neither satisfied nor dissatisfied	Satisfied	Satisfied	Neither satisfied nor dissatisfied	Neither satisfied nor dissatisfied	0	Satisfied	Satisfied	Satisfied	Dissatisfied	Always
2	778	6041	23	Male	Urban	Graduation	Student	No	Single	60000	No	No	No	No	No	No	No	No	Good	Satisfied	Not at all	Not at all	Very much	Very much	A little	Very much	Very much	Mostly	Mostly	Mostly	Mostly	Mostly	Good	Neither satisfied nor dissatisfied	Satisfied	Neither satisfied nor dissatisfied	Neither satisfied nor dissatisfied	Satisfied	0	Very satisfied	Satisfied	Satisfied	Satisfied	Seldom		No	No	No	No
1	779	6044	32	Male	Urban	Graduation	Service	No	Married	20000	No	No	No	No	No	Yes	No	No	Neither poor nor good	Neither satisfied nor dissatisfied	A moderate amount	A moderate amount	A little	A little	A little	Very much	A moderate amount	Moderately	Mostly	Moderately	Moderately	A little	Neither poor nor good	Dissatisfied	Neither satisfied nor dissatisfied	Neither satisfied nor dissatisfied	Neither satisfied nor dissatisfied	Satisfied	Neither satisfied nor dissatisfied	Satisfied	Neither satisfied nor dissatisfied	Satisfied	Neither satisfied nor dissatisfied	Very often
2	779	6044	32	Male	Urban	Graduation	Service	No	Married	60000	No	No	Yes	No	No	Yes	No	No	Good	Satisfied	Not at all	Not at all	Very much	Very much	A little	A moderate amount	A moderate amount	Mostly	Mostly	Mostly	Mostly	Mostly	Good	Satisfied	Satisfied	Satisfied	Neither satisfied nor dissatisfied	Satisfied	Satisfied	Satisfied	Satisfied	Satisfied	Satisfied	Seldom	Yes	No	No	No	Yes
1	780	6046	26	Female	Urban	Graduation	Service	Yes	Single	50000	No	No	No	No	No	No	No	No	Neither poor nor good	Neither satisfied nor dissatisfied	A moderate amount	A moderate amount	Very much	Very much	A moderate amount	Very much	An extreme amount	A little	Moderately	Mostly	Mostly	Moderately	Neither poor nor good	Neither satisfied nor dissatisfied	Neither satisfied nor dissatisfied	Neither satisfied nor dissatisfied	Satisfied	Satisfied	0	Neither satisfied nor dissatisfied	Satisfied	Neither satisfied nor dissatisfied	Satisfied	Seldom
2	780	6046	27	Female	Urban	Graduation	Service	Yes	Married	300000	No	No	No	No	No	No	No	No	Very good	Very satisfied	Not at all	Not at all	An extreme amount	Very much	Very much	Not at all	Not at all	Mostly	Mostly	Mostly	Mostly	Mostly	Very good	Very satisfied	Satisfied	Satisfied	Satisfied	Very satisfied	Very satisfied	Very satisfied	Very satisfied	Very satisfied	Very satisfied	Quite often		No	No	No	Yes
1	781	6047	28	Male	Urban	Graduation	Service	No	Married	25000	Yes	Yes	No	No	No	No	No	No	Poor	Neither satisfied nor dissatisfied	Very much	Very much	A moderate amount	A moderate amount	A moderate amount	Very much	Very much	Moderately	Mostly	Mostly	Moderately	Moderately	Good	Dissatisfied	Satisfied	Satisfied	Neither satisfied nor dissatisfied	Satisfied	Satisfied	Satisfied	Neither satisfied nor dissatisfied	Neither satisfied nor dissatisfied	Neither satisfied nor dissatisfied	Seldom
2	781	6047	28	Male	Urban	Graduation	Service	No	Married	40000	Yes	Yes	No	No	No	No	No	No	Good	Satisfied	Not at all	Not at all	An extreme amount	Very much	Very much	Very much	Very much	Completely	Completely	Completely	Completely	Completely	Good	Very satisfied	Very satisfied	Very satisfied	Very satisfied	Very satisfied	Very satisfied	Very satisfied	Very satisfied	Very satisfied	Very satisfied	Very often		Yes	No	No	No
1	782	6048	30	Female	Urban	Up to HSC	Housewife	No	Married	30000	Yes	No	No	No	No	No	No	Yes	Good	Satisfied	A little	A little	A moderate amount	A moderate amount	A moderate amount	Very much	A moderate amount	Mostly	Mostly	A little	Moderately	Moderately	Neither poor nor good	Dissatisfied	Neither satisfied nor dissatisfied	Neither satisfied nor dissatisfied	Satisfied	Satisfied	Neither satisfied nor dissatisfied	Neither satisfied nor dissatisfied	Satisfied	Satisfied	Satisfied	Always
2	782	6048	31	Female	Semi-urban	Up to HSC	Service	No	Married	20000	Yes	No	No	No	No	No	No	Yes	Neither poor nor good	Satisfied	Not at all	Not at all	A little	A little	A moderate amount	A moderate amount	A little	Mostly	Mostly	A little	Mostly	Not at all	Very good	Very satisfied	Very satisfied	Very satisfied	Very satisfied	Dissatisfied	Neither satisfied nor dissatisfied	Very dissatisfied	Very satisfied	Very satisfied	Very satisfied	Never		Yes	No	No	Yes
1	783	6049	25	Male	Urban	Graduation	Student	No	Single	35000	No	No	No	No	No	No	No	No	Poor	Neither satisfied nor dissatisfied	A moderate amount	A little	Very much	A moderate amount	A moderate amount	Very much	An extreme amount	Completely	Completely	Moderately	Mostly	Moderately	Neither poor nor good	Satisfied	Satisfied	Satisfied	Very satisfied	Very satisfied	0	Neither satisfied nor dissatisfied	Neither satisfied nor dissatisfied	Satisfied	Dissatisfied	Seldom
2	783	6049	26	Male	Urban	Graduation	Service	No	Single	40000	No	No	No	No	No	No	No	No	Good	Satisfied	Not at all	Not at all	Very much	Very much	Very much	A moderate amount	A moderate amount	Mostly	Mostly	Moderately	Mostly	Moderately	Good	Satisfied	Satisfied	Satisfied	Satisfied	Satisfied	0	Satisfied	Satisfied	Satisfied	Satisfied	Never		No	No	Yes	Yes
1	784	6050	26	Male	Urban	Graduation	Service	Yes	Single	60000	Yes	No	No	No	No	No	No	No	Neither poor nor good	Neither satisfied nor dissatisfied	A moderate amount	A moderate amount	Very much	Very much	Very much	A moderate amount	A little	Moderately	Moderately	Mostly	Mostly	Moderately	Neither poor nor good	Dissatisfied	Neither satisfied nor dissatisfied	Neither satisfied nor dissatisfied	Satisfied	Satisfied	0	Satisfied	Satisfied	Very satisfied	Dissatisfied	Seldom
2	784	6050	26	Male	Urban	Graduation	Service	Yes	Single	60000	Yes	No	No	No	No	No	No	No	Neither poor nor good	Satisfied	Not at all	Not at all	A moderate amount	A moderate amount	A moderate amount	A little	A little	Completely	Completely	Completely	Completely	Moderately	Good	Dissatisfied	Satisfied	Satisfied	Neither satisfied nor dissatisfied	Neither satisfied nor dissatisfied	0	Satisfied	Satisfied	Very satisfied	Satisfied	Very often		No	No	No	No
1	785	6051	33	Male	Urban	Up to HSC	Business	No	Married	50000	No	Yes	No	No	No	No	No	No	Neither poor nor good	Neither satisfied nor dissatisfied	A moderate amount	A moderate amount	A little	A little	A little	A moderate amount	A moderate amount	Moderately	A little	Mostly	A little	A little	Neither poor nor good	Dissatisfied	Neither satisfied nor dissatisfied	Neither satisfied nor dissatisfied	Neither satisfied nor dissatisfied	Dissatisfied	Neither satisfied nor dissatisfied	Dissatisfied	Neither satisfied nor dissatisfied	Neither satisfied nor dissatisfied	Neither satisfied nor dissatisfied	Seldom
2	785	6051	34	Male	Urban	Up to HSC	Business	No	Divorced	20000	No	Yes	No	No	No	No	No	No	Very good	Very satisfied	Not at all	Not at all	An extreme amount	An extreme amount	An extreme amount	Very much	An extreme amount	Completely	Completely	Completely	Completely	Mostly	Very good	Very satisfied	Very satisfied	Very satisfied	Very satisfied	Very satisfied	Very satisfied	Very satisfied	Very satisfied	Very satisfied	Neither satisfied nor dissatisfied	Never		No	No	No	No
1	786	6052	38	Male	Urban	Graduation	Service	No	Married	30000	No	No	No	Yes	No	No	No	No	Neither poor nor good	Dissatisfied	Very much	Very much	A little	A little	A moderate amount	A moderate amount	A little	A little	A little	Moderately	Moderately	Moderately	Neither poor nor good	Neither satisfied nor dissatisfied	Dissatisfied	Dissatisfied	Neither satisfied nor dissatisfied	Neither satisfied nor dissatisfied	Neither satisfied nor dissatisfied	Neither satisfied nor dissatisfied	Neither satisfied nor dissatisfied	Neither satisfied nor dissatisfied	Neither satisfied nor dissatisfied	Very often
2	786	6052	38	Male	Urban	Graduation	Service	No	Married	40000	No	Yes	No	Yes	No	No	No	No	Very good	Very satisfied	Not at all	Not at all	An extreme amount	An extreme amount	An extreme amount	Very much	An extreme amount	Completely	Completely	Moderately	Mostly	Not at all	Very good	Very satisfied	Very satisfied	Very satisfied	Very satisfied	Very satisfied	Neither satisfied nor dissatisfied	Very satisfied	Satisfied	Satisfied	Dissatisfied	Never		No	No	No	Yes
1	787	6053	35	Male	Urban	Up to SSC	Business	No	Married	20000	No	Yes	No	No	No	No	No	No	Neither poor nor good	Neither satisfied nor dissatisfied	A moderate amount	A moderate amount	A moderate amount	A moderate amount	A little	A moderate amount	A little	Moderately	Moderately	A little	A little	Mostly	Neither poor nor good	Satisfied	Neither satisfied nor dissatisfied	Neither satisfied nor dissatisfied	Neither satisfied nor dissatisfied	Satisfied	Satisfied	Satisfied	Neither satisfied nor dissatisfied	Neither satisfied nor dissatisfied	Dissatisfied	Very often
2	787	6053	36	Male	Urban	Up to SSC	Service	No	Married	40000	No	Yes	No	No	No	No	No	No	Good	Satisfied	A moderate amount	Not at all	Very much	Very much	Very much	Very much	Very much	Mostly	Mostly	Mostly	Mostly	Mostly	Good	Neither satisfied nor dissatisfied	Satisfied	Satisfied	Satisfied	Satisfied	Satisfied	Satisfied	Satisfied	Satisfied	Satisfied	Never		No	No	No	Yes
1	788	6054	40	Male	Urban	Graduation	Service	No	Married	40000	No	No	No	No	No	No	No	No	Neither poor nor good	Dissatisfied	Very much	Very much	A little	A little	A moderate amount	A moderate amount	A little	A little	A little	Mostly	Moderately	Moderately	Neither poor nor good	Neither satisfied nor dissatisfied	Dissatisfied	Dissatisfied	Neither satisfied nor dissatisfied	Neither satisfied nor dissatisfied	Neither satisfied nor dissatisfied	Neither satisfied nor dissatisfied	Neither satisfied nor dissatisfied	Neither satisfied nor dissatisfied	Neither satisfied nor dissatisfied	Seldom
2	788	6054	41	Male	Urban	Graduation	Service	No	Married	30000	No	No	No	Yes	No	No	No	No	Good	Satisfied	A moderate amount	Not at all	Very much	Very much	Very much	Very much	Very much	Mostly	Mostly	Mostly	Mostly	Mostly	Good	Satisfied	Satisfied	Satisfied	Satisfied	Satisfied	Satisfied	Satisfied	Satisfied	Satisfied	Satisfied	Never	Yes	No	No	No	Yes
1	789	6056	34	Male	Urban	Graduation	Business	No	Married	20000	No	Yes	No	No	No	No	No	No	Neither poor nor good	Very satisfied	Not at all	Very much	A moderate amount	A moderate amount	Very much	A moderate amount	A little	Mostly	Mostly	Moderately	A little	Moderately	Poor	Satisfied	Satisfied	Neither satisfied nor dissatisfied	Neither satisfied nor dissatisfied	Satisfied	Neither satisfied nor dissatisfied	Neither satisfied nor dissatisfied	Neither satisfied nor dissatisfied	Neither satisfied nor dissatisfied	Dissatisfied	Quite often
2	789	6056	35	Male	Urban	Graduation	Business	No	Married	40000	No	Yes	No	No	No	No	No	No	Good	Satisfied	A moderate amount	A little	Very much	A moderate amount	Very much	Very much	Very much	Mostly	Mostly	Mostly	Mostly	Mostly	Good	Satisfied	Satisfied	Satisfied	Satisfied	Satisfied	Satisfied	Satisfied	Satisfied	Satisfied	Satisfied	Never		No	No	No	No
1	790	6061	33	Male	Urban	Graduation	Business	No	Married	40000	No	Yes	No	No	No	No	No	No	Neither poor nor good	Satisfied	A moderate amount	A moderate amount	Very much	Very much	A moderate amount	Very much	A moderate amount	Mostly	Mostly	Moderately	Moderately	A little	Neither poor nor good	Satisfied	Satisfied	Satisfied	Satisfied	Neither satisfied nor dissatisfied	Satisfied	Neither satisfied nor dissatisfied	Neither satisfied nor dissatisfied	Dissatisfied	Neither satisfied nor dissatisfied	Seldom
2	790	6061	34	Male	Urban	Graduation	Service	No	Married	30000	No	Yes	No	No	No	No	No	No	Good	Satisfied	Very much	Very much	A moderate amount	A little	Very much	Very much	Very much	Mostly	Mostly	Mostly	Mostly	Mostly	Good	Satisfied	Satisfied	Satisfied	Satisfied	Satisfied	Satisfied	Satisfied	Satisfied	Satisfied	Satisfied	Never		No	No	No	No
1	791	6062	46	Male	Urban	Up to SSC	Business	No	Married	25000	Yes	Yes	No	Yes	No	No	No	No	Neither poor nor good	Neither satisfied nor dissatisfied	A moderate amount	A moderate amount	Very much	Very much	Very much	Very much	A moderate amount	Moderately	Mostly	A little	Mostly	Moderately	Neither poor nor good	Satisfied	Neither satisfied nor dissatisfied	Satisfied	Satisfied	Neither satisfied nor dissatisfied	Neither satisfied nor dissatisfied	Satisfied	Satisfied	Neither satisfied nor dissatisfied	Neither satisfied nor dissatisfied	Quite often
2	791	6062	46	Male	Urban	Up to SSC	Service	No	Married	15000	Yes	Yes	No	Yes	No	No	No	No	Good	Satisfied	A moderate amount	Very much	A moderate amount	A moderate amount	A moderate amount	A moderate amount	A moderate amount	Moderately	Mostly	Mostly	Mostly	Mostly	Good	Neither satisfied nor dissatisfied	Neither satisfied nor dissatisfied	Satisfied	Satisfied	Satisfied	Satisfied	Satisfied	Satisfied	Satisfied	Satisfied	Seldom		No	No	No	No
1	792	6064	32	Female	Urban	Graduation	Housewife	No	Married	60000	No	No	No	No	No	No	No	No	Good	Satisfied	A little	A little	A moderate amount	A moderate amount	Very much	Very much	A moderate amount	Moderately	Moderately	A little	Mostly	Moderately	Neither poor nor good	Dissatisfied	Satisfied	Satisfied	Very satisfied	Satisfied	Satisfied	Neither satisfied nor dissatisfied	Neither satisfied nor dissatisfied	Satisfied	Satisfied	Never
2	792	6064	33	Female	Urban	Graduation	Service	Yes	Married	30000	No	No	No	No	No	No	No	No	Good	Satisfied	Very much	A little	Very much	Very much	Very much	Very much	Very much	Mostly	Mostly	Mostly	Mostly	Mostly	Good	Satisfied	Satisfied	Satisfied	Satisfied	Satisfied	Satisfied	Satisfied	Satisfied	Satisfied	Satisfied	Never		No	No	No	No
1	793	6065	32	Male	Urban	Graduation	Service	No	Married	30000	No	Yes	No	No	No	No	No	No	Neither poor nor good	Satisfied	A moderate amount	A moderate amount	Very much	Very much	A moderate amount	Very much	A moderate amount	Mostly	Mostly	Moderately	Moderately	A little	Neither poor nor good	Satisfied	Satisfied	Satisfied	Satisfied	Neither satisfied nor dissatisfied	Satisfied	Neither satisfied nor dissatisfied	Neither satisfied nor dissatisfied	Dissatisfied	Neither satisfied nor dissatisfied	Seldom
2	793	6065	33	Male	Urban	Graduation	Service	No	Married	50000	No	Yes	No	No	No	No	No	No	Good	Satisfied	A moderate amount	A little	Very much	Very much	Very much	Very much	Very much	Mostly	Mostly	Mostly	Mostly	Mostly	Good	Satisfied	Satisfied	Satisfied	Satisfied	Satisfied	Satisfied	Satisfied	Satisfied	Satisfied	Satisfied	Seldom		No	No	No	No
1	794	6066	31	Male	Urban	Post-graduation	Business	No	Single	35000	Yes	Yes	No	No	No	No	No	No	Neither poor nor good	Neither satisfied nor dissatisfied	A little	A little	A moderate amount	A moderate amount	Very much	A moderate amount	Very much	Mostly	Mostly	Completely	Mostly	Moderately	Good	Neither satisfied nor dissatisfied	Satisfied	Satisfied	Very satisfied	Satisfied	0	Satisfied	Satisfied	Neither satisfied nor dissatisfied	Dissatisfied	Seldom
2	794	6066	32	Male	Urban	Post-graduation	Service	No	Married	60000	Yes	Yes	No	No	No	No	No	No	Good	Satisfied	A moderate amount	A little	Very much	Very much	Very much	Very much	Very much	Mostly	Mostly	Mostly	Mostly	Mostly	Good	Satisfied	Satisfied	Satisfied	Satisfied	Satisfied	Satisfied	Satisfied	Satisfied	Satisfied	Satisfied	Never		No	No	No	Yes
1	795	6067	36	Male	Urban	Graduation	Service	No	Married	25000	No	No	No	No	No	No	No	No	Neither poor nor good	Neither satisfied nor dissatisfied	Very much	A little	A moderate amount	A moderate amount	Very much	A little	An extreme amount	Mostly	Moderately	A little	Mostly	A little	Poor	Dissatisfied	Neither satisfied nor dissatisfied	Neither satisfied nor dissatisfied	Neither satisfied nor dissatisfied	Satisfied	Satisfied	Satisfied	Neither satisfied nor dissatisfied	Dissatisfied	Neither satisfied nor dissatisfied	Quite often
2	795	6067	36	Male	Urban	Graduation	Service	No	Married	40000	No	Yes	No	No	No	No	No	No	Good	Satisfied	A moderate amount	Very much	Very much	Very much	Very much	Very much	Very much	Mostly	Mostly	Mostly	Mostly	Mostly	Good	Satisfied	Satisfied	Satisfied	Satisfied	Satisfied	Satisfied	Satisfied	Satisfied	Satisfied	Satisfied	Seldom		No	No	No	Yes
1	796	6072	32	Male	Urban	Post-graduation	Service	No	Single	50000	Yes	No	No	No	No	No	No	No	Neither poor nor good	Satisfied	A moderate amount	A moderate amount	A moderate amount	A moderate amount	A moderate amount	Very much	A moderate amount	Mostly	Mostly	Mostly	Moderately	A little	Neither poor nor good	Satisfied	Satisfied	Satisfied	Satisfied	Neither satisfied nor dissatisfied	0	Satisfied	Satisfied	Neither satisfied nor dissatisfied	Neither satisfied nor dissatisfied	Never
2	796	6072	33	Male	Urban	Post-graduation	Unemployed	No	Single	30000	Yes	Yes	No	No	No	No	No	No	Good	Satisfied	A moderate amount	An extreme amount	An extreme amount	A moderate amount	Very much	Very much	Very much	Completely	Completely	Completely	Completely	Completely	Good	Satisfied	Satisfied	Satisfied	Satisfied	Satisfied	0	Satisfied	Satisfied	Satisfied	Satisfied	Seldom		No	No	Yes	No
1	797	6075	41	Male	Urban	Graduation	Service	Yes	Married	55000	No	No	No	No	No	No	No	No	Neither poor nor good	Neither satisfied nor dissatisfied	A moderate amount	Very much	Very much	Very much	Very much	An extreme amount	Very much	A little	A little	Moderately	Moderately	Mostly	Good	Dissatisfied	Neither satisfied nor dissatisfied	Neither satisfied nor dissatisfied	Dissatisfied	Satisfied	Satisfied	Satisfied	Neither satisfied nor dissatisfied	Satisfied	Neither satisfied nor dissatisfied	Never
2	797	6075	42	Male	Urban	Graduation	Service	Yes	Married	50000	No	No	No	No	No	No	No	No	Good	Satisfied	Very much	Very much	A moderate amount	A little	Very much	Very much	Very much	Mostly	Mostly	Mostly	Mostly	Mostly	Good	Satisfied	Satisfied	Satisfied	Satisfied	Satisfied	Satisfied	Satisfied	Satisfied	Satisfied	Satisfied	Never		No	No	No	No
1	798	6077	42	Male	Urban	Graduation	Business	Yes	Married	35000	No	No	No	No	No	No	No	No	Good	Satisfied	A moderate amount	A moderate amount	Very much	Very much	A little	Very much	An extreme amount	Mostly	Mostly	Moderately	Moderately	Moderately	Neither poor nor good	Satisfied	Dissatisfied	Neither satisfied nor dissatisfied	Satisfied	Satisfied	Neither satisfied nor dissatisfied	Satisfied	Satisfied	Neither satisfied nor dissatisfied	Satisfied	Quite often
2	798	6077	43	Male	Urban	Graduation	Service	No	Married	40000	No	No	No	No	No	No	No	No	Neither poor nor good	Satisfied	Very much	Very much	A moderate amount	A moderate amount	Very much	Very much	Very much	Mostly	Moderately	Moderately	Mostly	Mostly	Good	Satisfied	Satisfied	Satisfied	Satisfied	Satisfied	Satisfied	Satisfied	Satisfied	Satisfied	Satisfied	Seldom		No	No	No	Yes
1	799	6078	50	Male	Urban	Graduation	Service	No	Married	40000	No	Yes	No	Yes	No	No	No	No	Good	Neither satisfied nor dissatisfied	A moderate amount	A moderate amount	Very much	Very much	An extreme amount	Very much	A moderate amount	Moderately	Moderately	Mostly	Mostly	Mostly	Neither poor nor good	Dissatisfied	Satisfied	Satisfied	Satisfied	Neither satisfied nor dissatisfied	Satisfied	Neither satisfied nor dissatisfied	Neither satisfied nor dissatisfied	Neither satisfied nor dissatisfied	Very satisfied	Very often
2	799	6078	51	Male	Urban	Graduation	Service	No	Married	40000	No	Yes	No	Yes	No	No	No	No	Good	Satisfied	A moderate amount	A little	A moderate amount	A moderate amount	A moderate amount	A moderate amount	A moderate amount	Completely	Completely	Completely	Completely	Completely	Good	Satisfied	Satisfied	Satisfied	Satisfied	Satisfied	Satisfied	Satisfied	Satisfied	Satisfied	Satisfied	Seldom		No	No	No	No
1	800	6079	47	Male	Urban	Graduation	Service	No	Married	50000	Yes	No	No	No	No	No	No	No	Neither poor nor good	Dissatisfied	Very much	Very much	A moderate amount	A moderate amount	A moderate amount	Very much	Very much	Mostly	Mostly	Moderately	Mostly	Moderately	Neither poor nor good	Dissatisfied	Satisfied	Satisfied	Satisfied	Satisfied	Very satisfied	Satisfied	Dissatisfied	Satisfied	Very satisfied	Very often
2	800	6079	48	Male	Urban	Graduation	Service	No	Married	50000	Yes	Yes	No	No	No	No	No	No	Good	Satisfied	A moderate amount	A little	An extreme amount	Very much	Very much	Very much	A moderate amount	Moderately	Moderately	Moderately	Moderately	Completely	Good	Satisfied	Satisfied	Satisfied	Satisfied	Satisfied	Satisfied	Satisfied	Satisfied	Satisfied	Satisfied	Very often		No	No	No	Yes
1	801	6080	49	Male	Urban	Post-graduation	Service	No	Married	45000	Yes	Past smoker	No	No	No	No	Yes	No	Very good	Neither satisfied nor dissatisfied	A moderate amount	A moderate amount	Very much	Very much	An extreme amount	Very much	Very much	Mostly	Completely	Mostly	Moderately	Completely	Neither poor nor good	Neither satisfied nor dissatisfied	Satisfied	Satisfied	Dissatisfied	Very satisfied	Neither satisfied nor dissatisfied	Dissatisfied	Very satisfied	Very satisfied	Satisfied	Never
2	801	6080	50	Male	Urban	Post-graduation	Service	No	Married	90000	Yes	Past smoker	Yes	No	No	No	Yes	No	Good	Satisfied	A moderate amount	A little	An extreme amount	Very much	Very much	A moderate amount	A moderate amount	Moderately	Moderately	Moderately	Moderately	Completely	Good	Satisfied	Satisfied	Satisfied	Satisfied	Satisfied	Satisfied	Satisfied	Satisfied	Neither satisfied nor dissatisfied	Satisfied	Seldom	Yes	No	No	No	Yes
1	802	6081	41	Female	Urban	Graduation	Service	Yes	Married	35000	Yes	No	No	No	No	No	No	No	Neither poor nor good	Satisfied	A moderate amount	A moderate amount	A moderate amount	A little	A little	A moderate amount	Very much	Moderately	A little	Mostly	A little	Moderately	Neither poor nor good	Satisfied	Neither satisfied nor dissatisfied	Neither satisfied nor dissatisfied	Dissatisfied	Very satisfied	Satisfied	Satisfied	Neither satisfied nor dissatisfied	Neither satisfied nor dissatisfied	Satisfied	Seldom
2	802	6081	41	Female	Urban	Graduation	Service	No	Married	40000	Yes	No	No	No	No	No	No	No	Poor	Neither satisfied nor dissatisfied	A moderate amount	A moderate amount	A moderate amount	A little	A moderate amount	A little	A little	A little	A little	Moderately	Moderately	A little	Neither poor nor good	Dissatisfied	Neither satisfied nor dissatisfied	Neither satisfied nor dissatisfied	Dissatisfied	Neither satisfied nor dissatisfied	Neither satisfied nor dissatisfied	Neither satisfied nor dissatisfied	Neither satisfied nor dissatisfied	Neither satisfied nor dissatisfied	Neither satisfied nor dissatisfied	Seldom		No	No	No	Yes
1	803	6082	43	Male	Urban	Graduation	Business	No	Married	30000	Yes	No	No	No	No	No	No	No	Good	Satisfied	Not at all	Not at all	Very much	Very much	Very much	An extreme amount	A little	Mostly	Mostly	Moderately	Mostly	Moderately	Neither poor nor good	Dissatisfied	Very satisfied	Very satisfied	Very satisfied	Satisfied	Satisfied	Neither satisfied nor dissatisfied	Very satisfied	Neither satisfied nor dissatisfied	Satisfied	Quite often
2	803	6082	44	Male	Urban	Graduation	Service	No	Married	40000	Yes	Yes	No	No	No	No	No	No	Good	Satisfied	A moderate amount	A little	A moderate amount	A moderate amount	A moderate amount	A moderate amount	A moderate amount	Mostly	Mostly	Moderately	Moderately	Moderately	Good	Neither satisfied nor dissatisfied	Neither satisfied nor dissatisfied	Neither satisfied nor dissatisfied	Neither satisfied nor dissatisfied	Neither satisfied nor dissatisfied	Neither satisfied nor dissatisfied	Neither satisfied nor dissatisfied	Neither satisfied nor dissatisfied	Neither satisfied nor dissatisfied	Neither satisfied nor dissatisfied	Never		No	No	No	Yes
1	804	6083	43	Male	Urban	Up to SSC	Business	No	Married	30000	Yes	Yes	No	No	No	No	No	No	Neither poor nor good	Neither satisfied nor dissatisfied	A moderate amount	Very much	A moderate amount	A moderate amount	Very much	Very much	A moderate amount	Mostly	Mostly	Moderately	Mostly	Moderately	Neither poor nor good	Dissatisfied	Neither satisfied nor dissatisfied	Neither satisfied nor dissatisfied	Satisfied	Satisfied	Neither satisfied nor dissatisfied	Satisfied	Neither satisfied nor dissatisfied	Neither satisfied nor dissatisfied	Satisfied	Seldom
2	804	6083	44	Male	Urban	Up to SSC	Business	No	Married	20000	Yes	Yes	No	No	No	No	No	No	Neither poor nor good	Satisfied	A moderate amount	A little	A moderate amount	A moderate amount	A moderate amount	A moderate amount	A moderate amount	Mostly	Moderately	Moderately	Moderately	Moderately	Good	Satisfied	Satisfied	Satisfied	Satisfied	Satisfied	Satisfied	Satisfied	Satisfied	Satisfied	Satisfied	Never		No	No	No	No
1	805	6085	33	Male	Urban	Post-graduation	Service	No	Married	50000	No	No	No	No	No	No	No	No	Very good	Satisfied	A moderate amount	Very much	Very much	Very much	Very much	An extreme amount	Very much	Completely	Completely	Mostly	Mostly	Completely	Good	Satisfied	Neither satisfied nor dissatisfied	Neither satisfied nor dissatisfied	Satisfied	Satisfied	Satisfied	Very satisfied	Satisfied	Satisfied	Satisfied	Quite often
2	805	6085	34	Male	Urban	Post-graduation	Service	No	Married	40000	No	No	No	No	No	No	No	No	Good	Satisfied	Not at all	Not at all	Very much	Very much	Very much	Very much	Very much	Moderately	Mostly	Moderately	Moderately	Moderately	Good	Satisfied	Neither satisfied nor dissatisfied	Satisfied	Satisfied	Satisfied	Satisfied	Satisfied	Satisfied	Satisfied	Satisfied	Seldom		No	No	Yes	No
1	806	6086	42	Female	Urban	Primary	Housewife	No	Married	60000	Yes	No	No	Yes	No	No	No	No	Neither poor nor good	Neither satisfied nor dissatisfied	Not at all	A little	A moderate amount	A moderate amount	Very much	A moderate amount	A moderate amount	Mostly	Moderately	Moderately	Mostly	Mostly	Neither poor nor good	Dissatisfied	Neither satisfied nor dissatisfied	Neither satisfied nor dissatisfied	Satisfied	Satisfied	Neither satisfied nor dissatisfied	Satisfied	Satisfied	Neither satisfied nor dissatisfied	Neither satisfied nor dissatisfied	Very often
2	806	6086	43	Female	Urban	Primary	Housewife	No	Married	20000	Yes	No	No	Yes	No	No	No	No	Good	Satisfied	A moderate amount	A little	A moderate amount	A moderate amount	A moderate amount	A moderate amount	A moderate amount	Moderately	Moderately	Moderately	Moderately	Moderately	Good	Satisfied	Satisfied	Satisfied	Satisfied	Satisfied	Satisfied	Satisfied	Satisfied	Satisfied	Satisfied	Never		No	No	No	No
1	807	6087	42	Male	Urban	Primary	Business	No	Married	20000	No	Yes	No	No	No	Yes	No	No	Neither poor nor good	Neither satisfied nor dissatisfied	Very much	Very much	A moderate amount	A moderate amount	A moderate amount	Very much	Very much	A little	Moderately	Moderately	Mostly	Moderately	Neither poor nor good	Neither satisfied nor dissatisfied	Satisfied	Satisfied	Neither satisfied nor dissatisfied	Very satisfied	Neither satisfied nor dissatisfied	Neither satisfied nor dissatisfied	Satisfied	Neither satisfied nor dissatisfied	Neither satisfied nor dissatisfied	Seldom
2	807	6087	43	Male	Urban	Primary	Service	No	Married	10000	No	Yes	No	No	No	Yes	No	No	Good	Satisfied	Very much	A little	Very much	Very much	Very much	Very much	Very much	Mostly	Moderately	Moderately	Moderately	Moderately	Good	Satisfied	Satisfied	Satisfied	Satisfied	Satisfied	Satisfied	Satisfied	Satisfied	Satisfied	Satisfied	Never		No	No	No	Yes
1	808	6088	41	Male	Urban	Post-graduation	Business	No	Married	70000	Yes	Yes	No	No	Yes	No	No	No	Good	Satisfied	Very much	A moderate amount	A moderate amount	A moderate amount	Very much	Very much	A little	A little	Mostly	Moderately	Moderately	Mostly	Neither poor nor good	Neither satisfied nor dissatisfied	Satisfied	Satisfied	Satisfied	Satisfied	Neither satisfied nor dissatisfied	Very satisfied	Very satisfied	Satisfied	Satisfied	Never
2	808	6088	42	Male	Urban	Post-graduation	Service	No	Married	50000	Yes	Yes	No	No	Yes	No	No	No	Good	Satisfied	An extreme amount	An extreme amount	An extreme amount	Very much	Very much	Very much	Very much	Completely	Completely	Completely	Completely	Completely	Good	Satisfied	Satisfied	Satisfied	Satisfied	Satisfied	Satisfied	Satisfied	Satisfied	Satisfied	Satisfied	Seldom		No	No	No	Yes
1	809	6089	44	Male	Urban	Post-graduation	Business	No	Married	35000	No	Yes	No	No	No	No	No	No	Poor	Neither satisfied nor dissatisfied	Very much	Very much	An extreme amount	An extreme amount	Very much	A moderate amount	Very much	Moderately	Moderately	Mostly	Mostly	Moderately	Neither poor nor good	Dissatisfied	Satisfied	Satisfied	Satisfied	Neither satisfied nor dissatisfied	Satisfied	Satisfied	Satisfied	Neither satisfied nor dissatisfied	Satisfied	Quite often
2	809	6089	45	Male	Urban	Post-graduation	Service	No	Married	40000	Yes	Yes	No	No	No	No	No	No	Good	Neither satisfied nor dissatisfied	A moderate amount	A moderate amount	Very much	Very much	Very much	Very much	Very much	Mostly	Mostly	Moderately	Moderately	Moderately	Good	Satisfied	Satisfied	Satisfied	Satisfied	Satisfied	Satisfied	Satisfied	Satisfied	Satisfied	Satisfied	Seldom		No	No	No	Yes
1	810	6090	42	Female	Urban	Graduation	Service	Yes	Married	25000	Yes	No	No	No	No	No	No	No	Neither poor nor good	Neither satisfied nor dissatisfied	A little	A little	A moderate amount	A moderate amount	Very much	Very much	A moderate amount	Mostly	Moderately	Moderately	Mostly	Moderately	Neither poor nor good	Neither satisfied nor dissatisfied	Satisfied	Satisfied	Satisfied	Neither satisfied nor dissatisfied	Satisfied	Neither satisfied nor dissatisfied	Neither satisfied nor dissatisfied	Very satisfied	Satisfied	Very often
2	810	6090	42	Female	Urban	Graduation	Service	No	Married	40000	Yes	No	No	No	No	No	No	No	Neither poor nor good	Neither satisfied nor dissatisfied	A moderate amount	A moderate amount	A moderate amount	A moderate amount	A moderate amount	A moderate amount	A moderate amount	Moderately	Moderately	Moderately	Moderately	Moderately	Neither poor nor good	Neither satisfied nor dissatisfied	Neither satisfied nor dissatisfied	Neither satisfied nor dissatisfied	Neither satisfied nor dissatisfied	Neither satisfied nor dissatisfied	Neither satisfied nor dissatisfied	Neither satisfied nor dissatisfied	Neither satisfied nor dissatisfied	Neither satisfied nor dissatisfied	Neither satisfied nor dissatisfied	Seldom		No	No	No	Yes
1	811	6091	43	Male	Urban	Graduation	Business	No	Married	40000	No	No	No	Yes	No	No	No	No	Good	Satisfied	A little	A moderate amount	A moderate amount	Very much	Very much	A moderate amount	A moderate amount	Moderately	Moderately	A little	Mostly	Moderately	Neither poor nor good	Neither satisfied nor dissatisfied	Satisfied	Satisfied	Satisfied	Very satisfied	Satisfied	Very satisfied	Very satisfied	Satisfied	Satisfied	Never
2	811	6091	44	Male	Urban	Graduation	Service	No	Married	50000	No	Yes	No	Yes	No	No	No	No	Good	Satisfied	A moderate amount	A little	A moderate amount	A moderate amount	A moderate amount	A moderate amount	A moderate amount	Mostly	Mostly	Mostly	Mostly	Mostly	Good	Satisfied	Satisfied	Satisfied	Satisfied	Satisfied	Satisfied	Satisfied	Satisfied	Satisfied	Satisfied	Never		No	No	No	No
1	812	6092	50	Female	Urban	Primary	Housewife	No	Married	40000	Yes	No	No	No	Yes	No	No	No	Good	Neither satisfied nor dissatisfied	A moderate amount	A moderate amount	A little	A little	A little	A moderate amount	A moderate amount	Moderately	Moderately	Moderately	A little	A little	Neither poor nor good	Dissatisfied	Neither satisfied nor dissatisfied	Neither satisfied nor dissatisfied	Neither satisfied nor dissatisfied	Satisfied	Neither satisfied nor dissatisfied	Neither satisfied nor dissatisfied	Satisfied	Neither satisfied nor dissatisfied	Neither satisfied nor dissatisfied	Quite often
2	812	6092	51	Female	Urban	Primary	Housewife	No	Married	40000	Yes	No	Yes	Yes	Yes	No	No	No	Good	Neither satisfied nor dissatisfied	A moderate amount	A moderate amount	A moderate amount	A moderate amount	A moderate amount	A moderate amount	A moderate amount	Moderately	Moderately	Moderately	Moderately	Moderately	Neither poor nor good	Neither satisfied nor dissatisfied	Neither satisfied nor dissatisfied	Neither satisfied nor dissatisfied	Neither satisfied nor dissatisfied	Neither satisfied nor dissatisfied	Satisfied	Neither satisfied nor dissatisfied	Neither satisfied nor dissatisfied	Neither satisfied nor dissatisfied	Neither satisfied nor dissatisfied	Seldom	Yes	Yes	No	No	No
1	813	6093	41	Male	Urban	Up to HSC	Business	No	Married	25000	No	Yes	No	No	No	No	No	No	Neither poor nor good	Dissatisfied	A moderate amount	A little	Very much	Very much	A moderate amount	A moderate amount	Very much	A little	A little	Moderately	Moderately	A little	Neither poor nor good	Satisfied	Neither satisfied nor dissatisfied	Neither satisfied nor dissatisfied	Neither satisfied nor dissatisfied	Satisfied	Neither satisfied nor dissatisfied	Neither satisfied nor dissatisfied	Satisfied	Satisfied	Neither satisfied nor dissatisfied	Seldom
2	813	6093	42	Male	Urban	Up to HSC	Service	No	Married	50000	No	Past smoker	No	No	No	No	No	No	Good	Satisfied	A moderate amount	A moderate amount	Very much	Very much	A moderate amount	Very much	A moderate amount	Mostly	Moderately	Moderately	Moderately	Mostly	Good	Neither satisfied nor dissatisfied	Neither satisfied nor dissatisfied	Satisfied	Satisfied	Satisfied	Satisfied	Satisfied	Satisfied	Satisfied	Satisfied	Seldom		No	No	No	No
1	814	6095	46	Male	Urban	Graduation	Service	No	Married	60000	No	No	No	No	Yes	No	No	No	Good	Neither satisfied nor dissatisfied	A moderate amount	A moderate amount	A moderate amount	Very much	Very much	Very much	A moderate amount	Moderately	Moderately	Mostly	Mostly	Moderately	Neither poor nor good	Neither satisfied nor dissatisfied	Neither satisfied nor dissatisfied	Neither satisfied nor dissatisfied	Neither satisfied nor dissatisfied	Satisfied	Satisfied	Satisfied	Satisfied	Neither satisfied nor dissatisfied	Satisfied	Very often
2	814	6095	47	Male	Urban	Graduation	Service	No	Married	15000	No	No	No	No	Yes	No	No	No	Good	Neither satisfied nor dissatisfied	A moderate amount	A little	Very much	Very much	Very much	Very much	Very much	Mostly	Mostly	Mostly	Mostly	Mostly	Good	Satisfied	Satisfied	Satisfied	Satisfied	Very satisfied	Satisfied	Satisfied	Satisfied	Satisfied	Satisfied	Seldom		No	No	No	No
1	815	6096	45	Female	Urban	Graduation	Service	Yes	Married	25000	Yes	No	No	No	No	No	No	No	Neither poor nor good	Neither satisfied nor dissatisfied	A little	A little	A moderate amount	A moderate amount	Very much	Very much	A moderate amount	Mostly	Moderately	Moderately	Mostly	Moderately	Neither poor nor good	Neither satisfied nor dissatisfied	Satisfied	Satisfied	Satisfied	Neither satisfied nor dissatisfied	Satisfied	Neither satisfied nor dissatisfied	Neither satisfied nor dissatisfied	Very satisfied	Satisfied	Very often
2	815	6096	46	Female	Urban	Graduation	Service	Yes	Married	40000	Yes	No	Yes	Yes	No	No	No	No	Neither poor nor good	Neither satisfied nor dissatisfied	A moderate amount	An extreme amount	An extreme amount	Very much	A moderate amount	Very much	Very much	Moderately	Moderately	Completely	Completely	Moderately	Very good	Neither satisfied nor dissatisfied	Neither satisfied nor dissatisfied	Neither satisfied nor dissatisfied	Neither satisfied nor dissatisfied	Satisfied	Satisfied	Satisfied	Satisfied	Very satisfied	Satisfied	Quite often	Yes	No	No	No	No
1	816	6098	48	Male	Urban	Post-graduation	Business	No	Married	60000	Yes	Yes	No	No	Yes	No	No	No	Neither poor nor good	Dissatisfied	A little	A little	A moderate amount	A moderate amount	A moderate amount	Very much	A little	Moderately	Moderately	Mostly	Mostly	A little	Poor	Dissatisfied	Neither satisfied nor dissatisfied	Neither satisfied nor dissatisfied	Satisfied	Satisfied	Satisfied	Neither satisfied nor dissatisfied	Neither satisfied nor dissatisfied	Satisfied	Very satisfied	Quite often
2	816	6098	49	Male	Urban	Post-graduation	Service	No	Married	100000	Yes	Yes	No	No	Yes	No	No	No	Neither poor nor good	Satisfied	A moderate amount	Very much	A moderate amount	A moderate amount	A moderate amount	A moderate amount	A moderate amount	Mostly	Mostly	Mostly	Mostly	Mostly	Good	Neither satisfied nor dissatisfied	Neither satisfied nor dissatisfied	Neither satisfied nor dissatisfied	Neither satisfied nor dissatisfied	Neither satisfied nor dissatisfied	Satisfied	Satisfied	Neither satisfied nor dissatisfied	Satisfied	Satisfied	Seldom		No	No	No	No
1	817	6099	41	Female	Urban	Post-graduation	Service	Yes	Married	70000	Yes	No	Yes	No	No	No	No	No	Good	Neither satisfied nor dissatisfied	A moderate amount	A moderate amount	Very much	Very much	A moderate amount	Very much	A little	Moderately	Moderately	Mostly	Mostly	A little	Neither poor nor good	Dissatisfied	Satisfied	Satisfied	Neither satisfied nor dissatisfied	Very satisfied	Very satisfied	Neither satisfied nor dissatisfied	Satisfied	Very satisfied	Very satisfied	Quite often
2	817	6099	42	Female	Urban	Post-graduation	Service	Yes	Married	60000	Yes	No	Yes	No	No	No	No	No	Good	Satisfied	A little	An extreme amount	An extreme amount	Very much	Very much	Very much	Very much	Completely	Completely	Completely	Completely	Completely	Good	Satisfied	Satisfied	Satisfied	Satisfied	Satisfied	Satisfied	Satisfied	Satisfied	Satisfied	Satisfied	Seldom		No	No	No	No
1	818	6103	52	Male	Urban	Up to HSC	Business	No	Married	40000	No	No	No	No	Yes	No	No	No	Neither poor nor good	Neither satisfied nor dissatisfied	A moderate amount	A moderate amount	Very much	Very much	A little	A little	A moderate amount	A little	A little	Mostly	Mostly	Moderately	Neither poor nor good	Neither satisfied nor dissatisfied	Satisfied	Satisfied	Neither satisfied nor dissatisfied	Satisfied	Satisfied	Neither satisfied nor dissatisfied	Neither satisfied nor dissatisfied	Satisfied	Satisfied	Quite often
2	818	6103	53	Male	Urban	Up to HSC	Business	No	Married	50000	No	No	No	No	Yes	No	No	No	Neither poor nor good	Neither satisfied nor dissatisfied	A moderate amount	An extreme amount	A moderate amount	A moderate amount	A moderate amount	A moderate amount	A moderate amount	Moderately	Moderately	Moderately	Moderately	Moderately	Neither poor nor good	Neither satisfied nor dissatisfied	Neither satisfied nor dissatisfied	Neither satisfied nor dissatisfied	Neither satisfied nor dissatisfied	Neither satisfied nor dissatisfied	Neither satisfied nor dissatisfied	Neither satisfied nor dissatisfied	Neither satisfied nor dissatisfied	Neither satisfied nor dissatisfied	Neither satisfied nor dissatisfied	Seldom		No	No	No	No
1	819	6104	53	Female	Urban	Up to SSC	Housewife	No	Married	25000	Yes	No	No	No	No	No	No	No	Good	Neither satisfied nor dissatisfied	Very much	Very much	A moderate amount	A moderate amount	A moderate amount	A moderate amount	A little	A little	A little	Moderately	Moderately	A little	Poor	Very dissatisfied	Neither satisfied nor dissatisfied	Neither satisfied nor dissatisfied	Neither satisfied nor dissatisfied	Satisfied	Very satisfied	Neither satisfied nor dissatisfied	Satisfied	Satisfied	Neither satisfied nor dissatisfied	Very often
2	819	6104	54	Female	Urban	Up to SSC	Service	No	Married	30000	Yes	No	No	No	No	No	No	No	Neither poor nor good	Neither satisfied nor dissatisfied	A moderate amount	A moderate amount	A moderate amount	A moderate amount	A moderate amount	A moderate amount	A moderate amount	Moderately	Moderately	Moderately	Moderately	Moderately	Neither poor nor good	Neither satisfied nor dissatisfied	Neither satisfied nor dissatisfied	Satisfied	Very satisfied	Satisfied	Satisfied	Satisfied	Satisfied	Satisfied	Very satisfied	Seldom		No	No	No	No
1	820	6106	55	Male	Urban	Graduation	Business	No	Married	40000	Yes	Yes	No	Yes	No	No	No	No	Neither poor nor good	Dissatisfied	An extreme amount	An extreme amount	A moderate amount	A moderate amount	A little	A moderate amount	A little	A little	A little	Moderately	Moderately	Moderately	Neither poor nor good	Neither satisfied nor dissatisfied	Satisfied	Satisfied	Dissatisfied	Neither satisfied nor dissatisfied	Neither satisfied nor dissatisfied	Satisfied	Neither satisfied nor dissatisfied	Neither satisfied nor dissatisfied	Satisfied	Seldom
2	820	6106	56	Male	Urban	Graduation	Service	No	Married	60000	Yes	Past smoker	Yes	Yes	No	No	No	No	Good	Neither satisfied nor dissatisfied	A moderate amount	A moderate amount	A moderate amount	A moderate amount	A moderate amount	An extreme amount	Very much	Mostly	Mostly	Moderately	Mostly	Mostly	Good	Neither satisfied nor dissatisfied	Satisfied	Satisfied	Satisfied	Neither satisfied nor dissatisfied	Neither satisfied nor dissatisfied	Neither satisfied nor dissatisfied	Neither satisfied nor dissatisfied	Neither satisfied nor dissatisfied	Neither satisfied nor dissatisfied	Seldom	Yes	No	No	No	No
1	821	6107	51	Male	Urban	Post-graduation	Service	No	Married	60000	Yes	Yes	No	No	No	Yes	No	No	Neither poor nor good	Neither satisfied nor dissatisfied	Very much	Very much	A moderate amount	A little	A little	A moderate amount	A moderate amount	A little	Moderately	Mostly	Moderately	Moderately	Poor	Dissatisfied	Neither satisfied nor dissatisfied	Neither satisfied nor dissatisfied	Neither satisfied nor dissatisfied	Satisfied	Neither satisfied nor dissatisfied	Satisfied	Satisfied	Satisfied	Satisfied	Quite often
2	821	6107	52	Male	Urban	Post-graduation	Service	No	Married	30000	Yes	Yes	Yes	Yes	Yes	Yes	No	No	Neither poor nor good	Neither satisfied nor dissatisfied	A moderate amount	Very much	A moderate amount	A moderate amount	A moderate amount	A moderate amount	A moderate amount	Moderately	Moderately	Moderately	Moderately	Moderately	Neither poor nor good	Neither satisfied nor dissatisfied	Neither satisfied nor dissatisfied	Neither satisfied nor dissatisfied	Neither satisfied nor dissatisfied	Neither satisfied nor dissatisfied	Satisfied	Satisfied	Neither satisfied nor dissatisfied	Neither satisfied nor dissatisfied	Neither satisfied nor dissatisfied	Quite often	Yes	No	No	No	No
1	822	6108	57	Male	Urban	Graduation	Service	No	Married	25000	Yes	Yes	No	Yes	Yes	No	No	No	Poor	Dissatisfied	An extreme amount	An extreme amount	A little	A moderate amount	A little	A little	A moderate amount	A little	Moderately	Moderately	Moderately	A little	Poor	Dissatisfied	Dissatisfied	Dissatisfied	Neither satisfied nor dissatisfied	Neither satisfied nor dissatisfied	Neither satisfied nor dissatisfied	Neither satisfied nor dissatisfied	Neither satisfied nor dissatisfied	Satisfied	Satisfied	Seldom
2	822	6108	58	Male	Rural	Graduation	Service	No	Married	60000	Yes	Yes	Yes	Yes	Yes	No	No	No	Good	Neither satisfied nor dissatisfied	A moderate amount	An extreme amount	A moderate amount	Very much	A moderate amount	A moderate amount	A moderate amount	Moderately	Moderately	Moderately	Moderately	Moderately	Neither poor nor good	Satisfied	Satisfied	Satisfied	Neither satisfied nor dissatisfied	Neither satisfied nor dissatisfied	Neither satisfied nor dissatisfied	Neither satisfied nor dissatisfied	Neither satisfied nor dissatisfied	Neither satisfied nor dissatisfied	Neither satisfied nor dissatisfied	Quite often	Yes	No	No	No	No
1	823	6109	56	Female	Urban	No formal education	Housewife	No	Married	20000	No	No	Yes	No	No	No	No	No	Neither poor nor good	Neither satisfied nor dissatisfied	Very much	A moderate amount	A moderate amount	A moderate amount	A little	A moderate amount	A little	A little	Moderately	A little	Moderately	Moderately	Neither poor nor good	Dissatisfied	Neither satisfied nor dissatisfied	Neither satisfied nor dissatisfied	Neither satisfied nor dissatisfied	Neither satisfied nor dissatisfied	Satisfied	Neither satisfied nor dissatisfied	Dissatisfied	Dissatisfied	Dissatisfied	Quite often
2	823	6109	56	Female	Semi-urban	No formal education	Housewife	No	Married	60000	No	No	Yes	No	No	No	No	No	Poor	Neither satisfied nor dissatisfied	A moderate amount	A moderate amount	Not at all	A little	A moderate amount	A moderate amount	A moderate amount	Moderately	Moderately	Moderately	Moderately	Moderately	Poor	Satisfied	Satisfied	Satisfied	Satisfied	Satisfied	Neither satisfied nor dissatisfied	Satisfied	Neither satisfied nor dissatisfied	Satisfied	Neither satisfied nor dissatisfied	Quite often	Yes	No	No	No	Yes
1	824	6111	55	Male	Urban	Graduation	Service	No	Married	35000	Yes	Yes	Yes	Yes	No	No	No	No	Neither poor nor good	Dissatisfied	Very much	A moderate amount	A moderate amount	A moderate amount	A little	A moderate amount	A little	Moderately	A little	A little	Moderately	Moderately	Neither poor nor good	Dissatisfied	Dissatisfied	Dissatisfied	Neither satisfied nor dissatisfied	Neither satisfied nor dissatisfied	Neither satisfied nor dissatisfied	Satisfied	Neither satisfied nor dissatisfied	Neither satisfied nor dissatisfied	Dissatisfied	Very often
2	824	6111	56	Male	Urban	Graduation	Service	No	Married	50000	Yes	Yes	Yes	Yes	No	No	No	No	Neither poor nor good	Neither satisfied nor dissatisfied	A moderate amount	A moderate amount	A moderate amount	A moderate amount	A moderate amount	A moderate amount	A moderate amount	Moderately	Moderately	Moderately	Moderately	Moderately	Neither poor nor good	Satisfied	Satisfied	Satisfied	Satisfied	Satisfied	Satisfied	Satisfied	Very satisfied	Satisfied	Satisfied	Seldom		No	No	No	No
1	825	6113	55	Male	Urban	Up to SSC	Business	No	Married	20000	No	Yes	No	Yes	Yes	No	No	No	Neither poor nor good	Dissatisfied	An extreme amount	An extreme amount	A moderate amount	A moderate amount	A little	A moderate amount	A little	A little	A little	A little	Moderately	Moderately	Neither poor nor good	Neither satisfied nor dissatisfied	Satisfied	Satisfied	Dissatisfied	Neither satisfied nor dissatisfied	Neither satisfied nor dissatisfied	Satisfied	Neither satisfied nor dissatisfied	Neither satisfied nor dissatisfied	Dissatisfied	Quite often
2	825	6113	56	Male	Urban	Up to SSC	Service	No	Married	15000	No	Yes	No	Yes	Yes	No	No	No	Neither poor nor good	Neither satisfied nor dissatisfied	A moderate amount	A moderate amount	A moderate amount	A moderate amount	A moderate amount	A moderate amount	A moderate amount	Moderately	Moderately	Moderately	Moderately	Moderately	Neither poor nor good	Neither satisfied nor dissatisfied	Neither satisfied nor dissatisfied	Neither satisfied nor dissatisfied	Neither satisfied nor dissatisfied	Neither satisfied nor dissatisfied	Neither satisfied nor dissatisfied	Neither satisfied nor dissatisfied	Neither satisfied nor dissatisfied	Neither satisfied nor dissatisfied	Neither satisfied nor dissatisfied	Seldom		No	No	No	No
1	826	6114	56	Male	Urban	Up to HSC	Service	No	Married	25000	No	No	No	Yes	No	No	No	No	Neither poor nor good	Dissatisfied	An extreme amount	An extreme amount	A moderate amount	A moderate amount	A moderate amount	A moderate amount	A little	A little	A little	A little	Moderately	Moderately	Neither poor nor good	Neither satisfied nor dissatisfied	Satisfied	Satisfied	Dissatisfied	Neither satisfied nor dissatisfied	Neither satisfied nor dissatisfied	Neither satisfied nor dissatisfied	Neither satisfied nor dissatisfied	Dissatisfied	Neither satisfied nor dissatisfied	Quite often
2	826	6114	57	Male	Urban	Up to HSC	Business	No	Widowed/widower	50000	No	No	No	Yes	No	No	No	No	Good	Satisfied	A moderate amount	Very much	Very much	Very much	Very much	Very much	A moderate amount	Moderately	Mostly	Mostly	Moderately	Moderately	Good	Satisfied	Satisfied	Satisfied	Satisfied	Satisfied	0	Satisfied	Satisfied	Satisfied	Satisfied	Seldom		No	No	Yes	Yes
1	827	7001	34	Female	Urban	Post-graduation	Service	No	Married	240000	No	No	No	No	No	No	No	No	Good	Satisfied	A little	A little	A little	Very much	A moderate amount	Very much	An extreme amount	Moderately	Mostly	Completely	Completely	Moderately	Neither poor nor good	Very satisfied	Satisfied	Very satisfied	Very satisfied	Very satisfied	Satisfied	Satisfied	Satisfied	Very satisfied	Neither satisfied nor dissatisfied	Seldom
2	827	7001	34	Female	Urban	Post-graduation	Housewife	No	Married	15000	No	No	No	No	No	No	No	No	Poor	Dissatisfied	A little	A moderate amount	A moderate amount	Not at all	Not at all	Not at all	A little	A little	Not at all	A little	A little	Moderately	Poor	Neither satisfied nor dissatisfied	Neither satisfied nor dissatisfied	Dissatisfied	Dissatisfied	Satisfied	Dissatisfied	Dissatisfied	Dissatisfied	Satisfied	Dissatisfied	Quite often		No	Yes	Yes	Yes
1	828	7002	34	Female	Urban	Post-graduation	Service	No	Married	140000	No	No	No	No	No	No	No	No	Good	Dissatisfied	An extreme amount	Very much	A little	A little	Not at all	A little	A moderate amount	Not at all	Moderately	Mostly	Mostly	Not at all	Poor	Very satisfied	Satisfied	Very satisfied	Satisfied	Very satisfied	Satisfied	Satisfied	Satisfied	Very satisfied	Neither satisfied nor dissatisfied	Very often
2	828	7002	34	Female	Urban	Post-graduation	Service	No	Married	30000	No	No	No	No	No	No	No	No	Good	Satisfied	A moderate amount	A little	A moderate amount	A moderate amount	A little	Very much	A moderate amount	Moderately	Moderately	A little	A little	Not at all	Poor	Dissatisfied	Satisfied	Neither satisfied nor dissatisfied	Dissatisfied	Dissatisfied	Neither satisfied nor dissatisfied	Neither satisfied nor dissatisfied	Neither satisfied nor dissatisfied	Satisfied	Neither satisfied nor dissatisfied	Very often		Yes	No	No	Yes
1	829	7003	34	Female	Urban	Up to HSC	Service	No	Married	140000	No	No	No	No	No	No	No	No	Good	Satisfied	A moderate amount	A moderate amount	A moderate amount	Very much	A moderate amount	A little	Very much	Moderately	Moderately	Mostly	Moderately	Moderately	Good	Neither satisfied nor dissatisfied	Very satisfied	Satisfied	Satisfied	Very satisfied	Satisfied	Very satisfied	Neither satisfied nor dissatisfied	Neither satisfied nor dissatisfied	Dissatisfied	Seldom
2	829	7003	34	Female	Semi-urban	Up to HSC	Housewife	No	Married	40000	No	No	No	No	No	No	No	No	Good	Neither satisfied nor dissatisfied	An extreme amount	A moderate amount	An extreme amount	Very much	A moderate amount	Very much	A moderate amount	Completely	Completely	Moderately	Completely	Moderately	Good	Satisfied	Satisfied	Neither satisfied nor dissatisfied	Neither satisfied nor dissatisfied	Satisfied	Neither satisfied nor dissatisfied	Neither satisfied nor dissatisfied	Satisfied	Neither satisfied nor dissatisfied	Dissatisfied	Seldom		No	Yes	No	Yes
1	830	7005	35	Female	Urban	Up to HSC	Service	No	Married	90000	Yes	No	No	No	No	No	No	No	Neither poor nor good	Dissatisfied	A moderate amount	Very much	A little	A moderate amount	A little	A moderate amount	A little	A little	A little	A little	Moderately	Not at all	Poor	Neither satisfied nor dissatisfied	Neither satisfied nor dissatisfied	Satisfied	Neither satisfied nor dissatisfied	Satisfied	Satisfied	Neither satisfied nor dissatisfied	Neither satisfied nor dissatisfied	Satisfied	Satisfied	Quite often
2	830	7005	35	Female	Urban	Up to HSC	Housewife	No	Married	20000	Yes	No	No	No	No	No	No	No	Poor	Dissatisfied	A moderate amount	A little	Not at all	Not at all	Not at all	A little	A little	A little	A little	A little	A little	Not at all	Poor	Very dissatisfied	Dissatisfied	Very dissatisfied	Very dissatisfied	Dissatisfied	Neither satisfied nor dissatisfied	Very dissatisfied	Dissatisfied	Dissatisfied	Very dissatisfied	Quite often		Yes	No	No	Yes
1	831	7007	36	Female	Urban	Post-graduation	Service	Yes	Married	30000	Yes	No	No	No	No	No	No	No	Very good	Neither satisfied nor dissatisfied	Very much	A moderate amount	A little	A little	Not at all	Very much	Not at all	Moderately	Mostly	Moderately	Moderately	Moderately	Good	Satisfied	Satisfied	Very satisfied	Satisfied	Neither satisfied nor dissatisfied	Satisfied	Neither satisfied nor dissatisfied	Satisfied	Very satisfied	Neither satisfied nor dissatisfied	Very often
2	831	7007	36	Female	Urban	Post-graduation	Housewife	Yes	Married	40000	Yes	No	No	No	No	Yes	No	No	Neither poor nor good	Neither satisfied nor dissatisfied	An extreme amount	A moderate amount	A moderate amount	Very much	Very much	A moderate amount	Very much	Moderately	Completely	Completely	Moderately	Moderately	Good	Satisfied	Satisfied	Neither satisfied nor dissatisfied	Neither satisfied nor dissatisfied	Satisfied	Satisfied	Neither satisfied nor dissatisfied	Satisfied	Neither satisfied nor dissatisfied	Satisfied	Quite often	Yes	No	No	No	Yes
1	832	7008	36	Female	Urban	Graduation	Housewife	No	Married	40000	No	No	No	No	No	No	No	No	Very good	Dissatisfied	A little	A little	A moderate amount	A moderate amount	A little	A moderate amount	A moderate amount	A little	A little	Mostly	Moderately	Mostly	Neither poor nor good	Dissatisfied	Neither satisfied nor dissatisfied	Satisfied	Neither satisfied nor dissatisfied	Very satisfied	Neither satisfied nor dissatisfied	Very satisfied	Very satisfied	Very satisfied	Satisfied	Very often
2	832	7008	36	Female	Urban	Graduation	Service	No	Married	30000	No	No	No	No	No	No	No	No	Good	Satisfied	A moderate amount	Very much	A moderate amount	A moderate amount	Not at all	Not at all	A little	A little	Mostly	Moderately	Mostly	A little	Good	Satisfied	Satisfied	Neither satisfied nor dissatisfied	Satisfied	Neither satisfied nor dissatisfied	Satisfied	Satisfied	Neither satisfied nor dissatisfied	Satisfied	Satisfied	Quite often		No	Yes	Yes	Yes
1	833	7009	36	Female	Urban	Up to HSC	Service	No	Married	150000	No	No	No	No	No	No	No	No	Very good	Satisfied	A little	A little	A moderate amount	A moderate amount	Very much	A little	An extreme amount	Moderately	Mostly	Mostly	Completely	Moderately	Good	Very satisfied	Very satisfied	Very satisfied	Satisfied	Very satisfied	Very satisfied	Satisfied	Satisfied	Satisfied	Satisfied	Seldom
2	833	7009	37	Female	Urban	Up to HSC	Housewife	No	Married	30000	No	No	No	No	No	No	No	No	Neither poor nor good	Neither satisfied nor dissatisfied	A moderate amount	Very much	A moderate amount	A moderate amount	A moderate amount	Very much	A moderate amount	Moderately	Moderately	Mostly	Moderately	Moderately	Good	Neither satisfied nor dissatisfied	Satisfied	Neither satisfied nor dissatisfied	Satisfied	Neither satisfied nor dissatisfied	Satisfied	Neither satisfied nor dissatisfied	Neither satisfied nor dissatisfied	Neither satisfied nor dissatisfied	Neither satisfied nor dissatisfied	Quite often		No	No	No	Yes
1	834	7010	37	Female	Urban	Post-graduation	Service	No	Married	190000	No	No	Yes	No	No	No	No	No	Good	Neither satisfied nor dissatisfied	Not at all	Not at all	A moderate amount	Very much	Very much	A little	An extreme amount	Moderately	Mostly	Completely	Completely	Moderately	Good	Very satisfied	Neither satisfied nor dissatisfied	Dissatisfied	Satisfied	Very satisfied	Satisfied	Very satisfied	Very satisfied	Very satisfied	Satisfied	Quite often
2	834	7010	38	Female	Urban	Post-graduation	Housewife	No	Married	40000	No	No	Yes	No	No	No	No	No	Good	Neither satisfied nor dissatisfied	A moderate amount	A moderate amount	A moderate amount	A moderate amount	Not at all	Not at all	A little	Moderately	Moderately	Moderately	Mostly	Moderately	Neither poor nor good	Neither satisfied nor dissatisfied	Dissatisfied	Neither satisfied nor dissatisfied	Neither satisfied nor dissatisfied	Dissatisfied	Neither satisfied nor dissatisfied	Satisfied	Neither satisfied nor dissatisfied	Dissatisfied	Neither satisfied nor dissatisfied	Quite often		Yes	No	No	No
1	835	7011	48	Male	Urban	Graduation	Business	No	Married	120000	No	Yes	No	No	Yes	No	No	No	Good	Neither satisfied nor dissatisfied	Very much	Very much	A little	A little	A moderate amount	A little	A moderate amount	Moderately	Moderately	Mostly	Moderately	A little	Poor	Neither satisfied nor dissatisfied	Neither satisfied nor dissatisfied	Satisfied	Neither satisfied nor dissatisfied	Satisfied	Satisfied	Neither satisfied nor dissatisfied	Satisfied	Satisfied	Neither satisfied nor dissatisfied	Always
2	835	7011	48	Male	Urban	Graduation	Business	No	Married	20000	No	Yes	No	No	Yes	No	No	No	Neither poor nor good	Neither satisfied nor dissatisfied	A moderate amount	A little	A moderate amount	A moderate amount	A moderate amount	A moderate amount	A moderate amount	Mostly	Moderately	Moderately	Moderately	Moderately	Neither poor nor good	Neither satisfied nor dissatisfied	Satisfied	Satisfied	Satisfied	Satisfied	Satisfied	Satisfied	Satisfied	Satisfied	Satisfied	Seldom	Yes	No	No	No	No
1	836	7012	37	Female	Urban	Primary	Housewife	No	Married	140000	No	No	Yes	Yes	No	No	No	No	Very good	Satisfied	A moderate amount	A little	A moderate amount	A moderate amount	Very much	A moderate amount	Very much	Mostly	Moderately	Completely	Mostly	Moderately	Neither poor nor good	Dissatisfied	Neither satisfied nor dissatisfied	Satisfied	Neither satisfied nor dissatisfied	Satisfied	Satisfied	Satisfied	Very satisfied	Satisfied	Satisfied	Quite often
2	836	7012	37	Female	Urban	Primary	Housewife	No	Married	30000	No	No	Yes	Yes	No	No	No	No	Good	Neither satisfied nor dissatisfied	A little	A moderate amount	A moderate amount	A little	Not at all	A little	A moderate amount	Moderately	Moderately	A little	A little	Moderately	Neither poor nor good	Neither satisfied nor dissatisfied	Neither satisfied nor dissatisfied	Neither satisfied nor dissatisfied	Satisfied	Neither satisfied nor dissatisfied	Neither satisfied nor dissatisfied	Dissatisfied	Satisfied	Neither satisfied nor dissatisfied	Neither satisfied nor dissatisfied	Quite often		No	No	No	Yes
1	837	7014	38	Male	Urban	Post-graduation	Service	No	Married	160000	No	No	No	Yes	No	No	No	No	Good	Neither satisfied nor dissatisfied	A moderate amount	A little	A moderate amount	A moderate amount	A moderate amount	A little	Very much	Mostly	Mostly	Mostly	Moderately	Moderately	Neither poor nor good	Very satisfied	Satisfied	Very satisfied	Very satisfied	Satisfied	Satisfied	Neither satisfied nor dissatisfied	Satisfied	Satisfied	Satisfied	Quite often
2	837	7014	39	Male	Urban	Post-graduation	Service	No	Married	60000	No	Yes	No	Yes	No	No	No	No	Neither poor nor good	Neither satisfied nor dissatisfied	An extreme amount	A moderate amount	A little	A moderate amount	A little	A little	A little	Moderately	Completely	A little	A little	Moderately	Poor	Satisfied	Dissatisfied	Satisfied	Dissatisfied	Satisfied	Neither satisfied nor dissatisfied	Very satisfied	Very satisfied	Very dissatisfied	Satisfied	Never	Yes	No	Yes	No	Yes
1	838	7015	37	Female	Urban	Graduation	Housewife	No	Married	30000	Yes	No	No	Yes	No	Yes	No	No	Poor	Neither satisfied nor dissatisfied	A moderate amount	A little	Not at all	A little	A little	Very much	A moderate amount	Moderately	A little	Mostly	A little	A little	Poor	Neither satisfied nor dissatisfied	Satisfied	Satisfied	Dissatisfied	Neither satisfied nor dissatisfied	Neither satisfied nor dissatisfied	Dissatisfied	Neither satisfied nor dissatisfied	Dissatisfied	Satisfied	Very often
2	838	7015	38	Female	Urban	Up to HSC	Housewife	No	Married	40000	Yes	No	No	Yes	No	Yes	No	No	Good	Neither satisfied nor dissatisfied	A moderate amount	A moderate amount	A little	A little	Not at all	A little	A little	Moderately	Not at all	A little	Moderately	A little	Poor	Dissatisfied	Neither satisfied nor dissatisfied	Dissatisfied	Neither satisfied nor dissatisfied	Neither satisfied nor dissatisfied	Dissatisfied	Dissatisfied	Neither satisfied nor dissatisfied	Neither satisfied nor dissatisfied	Dissatisfied	Quite often		No	Yes	No	No
1	839	7016	35	Female	Urban	Post-graduation	Service	Yes	Married	30000	Yes	No	No	No	No	Yes	No	No	Good	Satisfied	Very much	A moderate amount	A moderate amount	Very much	A moderate amount	A little	Very much	Mostly	Moderately	Completely	Completely	A little	Neither poor nor good	Very satisfied	Very satisfied	Very satisfied	Very satisfied	Satisfied	Satisfied	Very satisfied	Very satisfied	Very satisfied	Very satisfied	Quite often
2	839	7016	35	Female	Rural	Post-graduation	Service	Yes	Married	50000	Yes	Yes	No	No	No	Yes	No	No	Neither poor nor good	Neither satisfied nor dissatisfied	A moderate amount	A moderate amount	A moderate amount	A moderate amount	Very much	A moderate amount	A moderate amount	Completely	Moderately	Completely	Moderately	Completely	Neither poor nor good	Satisfied	Satisfied	Neither satisfied nor dissatisfied	Satisfied	Neither satisfied nor dissatisfied	Satisfied	Neither satisfied nor dissatisfied	Satisfied	Very satisfied	Satisfied	Never		No	No	No	Yes
1	840	7017	35	Female	Urban	Post-graduation	Service	Yes	Married	30000	Yes	No	No	Yes	No	No	No	No	Good	Neither satisfied nor dissatisfied	Very much	Very much	A little	A moderate amount	A little	A moderate amount	A moderate amount	Mostly	Moderately	Completely	Completely	Moderately	Good	Neither satisfied nor dissatisfied	Satisfied	Satisfied	Satisfied	Satisfied	Neither satisfied nor dissatisfied	Neither satisfied nor dissatisfied	Very satisfied	Very satisfied	Neither satisfied nor dissatisfied	Very often
2	840	7017	35	Female	Urban	Post-graduation	Service	Yes	Married	80000	Yes	No	No	Yes	No	No	No	No	Neither poor nor good	Satisfied	A moderate amount	A moderate amount	A moderate amount	Very much	A little	A moderate amount	Very much	Moderately	Moderately	A little	Moderately	Moderately	Good	Dissatisfied	Satisfied	Satisfied	Satisfied	Dissatisfied	Neither satisfied nor dissatisfied	Satisfied	Satisfied	Neither satisfied nor dissatisfied	Satisfied	Quite often		No	Yes	No	Yes
1	841	7018	43	Female	Urban	Post-graduation	Service	Yes	Married	20000	Yes	No	Yes	Yes	No	Yes	No	No	Good	Dissatisfied	An extreme amount	An extreme amount	Not at all	A little	A little	An extreme amount	Very much	Moderately	Mostly	Completely	Mostly	Moderately	Neither poor nor good	Neither satisfied nor dissatisfied	Satisfied	Satisfied	Neither satisfied nor dissatisfied	Satisfied	Neither satisfied nor dissatisfied	Satisfied	Satisfied	Very satisfied	Satisfied	Very often
2	841	7018	43	Female	Urban	Post-graduation	Service	Yes	Married	60000	Yes	No	Yes	Yes	No	Yes	No	No	Poor	Dissatisfied	A moderate amount	An extreme amount	A moderate amount	A moderate amount	A little	A moderate amount	A little	Moderately	A little	Moderately	A little	Moderately	Poor	Neither satisfied nor dissatisfied	Dissatisfied	Satisfied	Satisfied	Very satisfied	Neither satisfied nor dissatisfied	Very satisfied	Very satisfied	Very satisfied	Satisfied	Seldom		No	Yes	No	Yes
1	842	7019	36	Male	Urban	Post-graduation	Service	Yes	Married	80000	No	Yes	No	No	No	No	No	No	Good	Very satisfied	A little	A little	A moderate amount	Very much	Very much	A little	Very much	Mostly	Mostly	Mostly	Moderately	Moderately	Good	Very satisfied	Very satisfied	Very satisfied	Very satisfied	Satisfied	Very satisfied	Satisfied	Satisfied	Very satisfied	Satisfied	Quite often
2	842	7019	36	Male	Urban	Post-graduation	Service	Yes	Married	50000	No	Yes	No	No	No	No	No	No	Good	Neither satisfied nor dissatisfied	A moderate amount	A moderate amount	A little	A moderate amount	Very much	A moderate amount	Very much	Completely	Completely	Moderately	Completely	A little	Neither poor nor good	Neither satisfied nor dissatisfied	Neither satisfied nor dissatisfied	Neither satisfied nor dissatisfied	Satisfied	Neither satisfied nor dissatisfied	Satisfied	Satisfied	Neither satisfied nor dissatisfied	Neither satisfied nor dissatisfied	Satisfied	Quite often		No	Yes	No	Yes
1	843	7020	34	Female	Urban	Graduation	Service	Yes	Married	20000	No	No	No	No	No	Yes	No	No	Very good	Very satisfied	A moderate amount	A little	A moderate amount	Very much	Very much	A moderate amount	Very much	Moderately	Mostly	Mostly	Mostly	Moderately	Good	Satisfied	Very satisfied	Very satisfied	Satisfied	Satisfied	Very satisfied	Satisfied	Very satisfied	Very satisfied	Neither satisfied nor dissatisfied	Very often
2	843	7020	34	Female	Urban	Graduation	Service	Yes	Married	50000	No	No	No	No	No	Yes	No	No	Good	Satisfied	Not at all	Not at all	An extreme amount	An extreme amount	An extreme amount	An extreme amount	An extreme amount	Completely	Completely	Moderately	Mostly	Moderately	Good	Very satisfied	Satisfied	Satisfied	Very satisfied	Satisfied	Satisfied	Satisfied	Satisfied	Satisfied	Satisfied	Never		No	No	No	No
1	844	7023	38	Male	Urban	Post-graduation	Service	Yes	Married	80000	No	No	No	No	No	No	No	No	Very good	Very satisfied	A little	A little	A moderate amount	Very much	A moderate amount	A moderate amount	Very much	Mostly	Completely	Mostly	Completely	Mostly	Very good	Very satisfied	Very satisfied	Very satisfied	Satisfied	Very satisfied	Satisfied	Very satisfied	Very satisfied	Very satisfied	Satisfied	Very often
2	844	7023	38	Male	Urban	Post-graduation	Service	Yes	Married	80000	No	Yes	No	No	No	No	No	No	Neither poor nor good	Satisfied	An extreme amount	A moderate amount	A moderate amount	Very much	A moderate amount	Very much	A moderate amount	Moderately	Completely	Completely	Moderately	Completely	Good	Satisfied	Neither satisfied nor dissatisfied	Satisfied	Satisfied	Satisfied	Satisfied	Satisfied	Neither satisfied nor dissatisfied	Satisfied	Neither satisfied nor dissatisfied	Quite often		No	Yes	No	Yes
1	845	7024	37	Male	Urban	Post-graduation	Service	Yes	Married	30000	Yes	No	No	Yes	No	No	No	No	Good	Satisfied	Very much	A moderate amount	A moderate amount	A moderate amount	A little	Very much	A moderate amount	Mostly	Mostly	Mostly	Moderately	Moderately	Neither poor nor good	Satisfied	Very satisfied	Satisfied	Satisfied	Satisfied	Satisfied	Satisfied	Very satisfied	Very satisfied	Neither satisfied nor dissatisfied	Very often
2	845	7024	37	Male	Urban	Post-graduation	Service	Yes	Married	80000	Yes	Yes	Yes	Yes	No	Yes	No	No	Neither poor nor good	Neither satisfied nor dissatisfied	A moderate amount	A moderate amount	An extreme amount	A moderate amount	A moderate amount	A moderate amount	A moderate amount	Moderately	Moderately	Completely	Completely	Not at all	Very poor	Neither satisfied nor dissatisfied	Dissatisfied	Dissatisfied	Neither satisfied nor dissatisfied	Neither satisfied nor dissatisfied	Neither satisfied nor dissatisfied	Neither satisfied nor dissatisfied	Neither satisfied nor dissatisfied	Dissatisfied	Neither satisfied nor dissatisfied	Never	Yes	No	No	No	Yes
1	846	7026	34	Male	Urban	Graduation	Service	Yes	Married	230000	Yes	Yes	No	No	No	Yes	No	No	Good	Satisfied	An extreme amount	Very much	A moderate amount	Very much	A moderate amount	Very much	Very much	Mostly	Mostly	Mostly	Mostly	Moderately	Good	Satisfied	Neither satisfied nor dissatisfied	Very satisfied	Satisfied	Satisfied	Satisfied	Very satisfied	Satisfied	Very satisfied	Neither satisfied nor dissatisfied	Always
2	846	7026	34	Male	Urban	Graduation	Service	Yes	Married	70000	Yes	Yes	No	No	No	Yes	No	No	Neither poor nor good	Dissatisfied	A little	A moderate amount	A little	Not at all	A little	A moderate amount	A little	A little	Moderately	Moderately	A little	Not at all	Poor	Neither satisfied nor dissatisfied	Dissatisfied	Dissatisfied	Neither satisfied nor dissatisfied	Satisfied	Neither satisfied nor dissatisfied	Very satisfied	Satisfied	Satisfied	Satisfied	Never		Yes	Yes	No	Yes
1	847	7027	34	Female	Urban	Post-graduation	Service	Yes	Married	20000	Yes	No	No	No	No	Yes	No	No	Very good	Satisfied	A moderate amount	A moderate amount	A little	A moderate amount	A moderate amount	Very much	A moderate amount	Mostly	Completely	Completely	Mostly	Moderately	Good	Satisfied	Very satisfied	Very satisfied	Satisfied	Satisfied	Neither satisfied nor dissatisfied	Satisfied	Neither satisfied nor dissatisfied	Very satisfied	Satisfied	Very often
2	847	7027	34	Female	Urban	Post-graduation	Service	Yes	Married	50000	Yes	No	No	No	No	Yes	No	No	Good	Neither satisfied nor dissatisfied	An extreme amount	An extreme amount	A moderate amount	A moderate amount	A moderate amount	A moderate amount	Very much	Completely	Moderately	Moderately	Completely	Moderately	Neither poor nor good	Neither satisfied nor dissatisfied	Neither satisfied nor dissatisfied	Satisfied	Satisfied	Neither satisfied nor dissatisfied	Neither satisfied nor dissatisfied	Satisfied	Satisfied	Neither satisfied nor dissatisfied	Satisfied	Quite often		No	No	No	Yes
1	848	7028	35	Male	Urban	Up to HSC	Service	No	Married	110000	No	Yes	No	No	No	No	No	No	Good	Satisfied	A moderate amount	A little	A moderate amount	A moderate amount	A moderate amount	A little	Very much	Mostly	Mostly	Mostly	Moderately	Mostly	Neither poor nor good	Very satisfied	Satisfied	Satisfied	Satisfied	Very satisfied	Very satisfied	Satisfied	Satisfied	Neither satisfied nor dissatisfied	Satisfied	Quite often
2	848	7028	35	Male	Urban	Up to HSC	Business	No	Married	25000	No	Yes	No	No	No	No	No	No	Good	Neither satisfied nor dissatisfied	A moderate amount	An extreme amount	An extreme amount	A moderate amount	Very much	Very much	A moderate amount	Moderately	Completely	A little	Completely	Moderately	Neither poor nor good	Neither satisfied nor dissatisfied	Satisfied	Neither satisfied nor dissatisfied	Satisfied	Satisfied	Neither satisfied nor dissatisfied	Satisfied	Neither satisfied nor dissatisfied	Satisfied	Neither satisfied nor dissatisfied	Quite often		Yes	Yes	No	Yes
1	849	7029	39	Male	Urban	Post-graduation	Service	Yes	Married	160000	No	Yes	No	No	No	No	No	No	Good	Very satisfied	Very much	A moderate amount	A moderate amount	A moderate amount	A moderate amount	Very much	A moderate amount	Mostly	Mostly	Mostly	Moderately	Moderately	Neither poor nor good	Very satisfied	Satisfied	Satisfied	Neither satisfied nor dissatisfied	Satisfied	Satisfied	Neither satisfied nor dissatisfied	Satisfied	Neither satisfied nor dissatisfied	Neither satisfied nor dissatisfied	Quite often
2	849	7029	39	Male	Urban	Post-graduation	Service	Yes	Married	40000	No	Yes	No	No	No	No	No	No	Good	Satisfied	Not at all	Not at all	Very much	Very much	Very much	Very much	Very much	Mostly	Moderately	Moderately	Moderately	Moderately	Good	Satisfied	Satisfied	Satisfied	Satisfied	Satisfied	Satisfied	Satisfied	Satisfied	Satisfied	Satisfied	Never		No	No	No	No
1	850	7030	48	Female	Urban	Primary	Housewife	No	Married	30000	No	No	Yes	Yes	No	No	No	No	Neither poor nor good	Neither satisfied nor dissatisfied	A moderate amount	Very much	A little	A little	A moderate amount	A moderate amount	Very much	Mostly	Moderately	Mostly	Moderately	A little	Neither poor nor good	Dissatisfied	Satisfied	Neither satisfied nor dissatisfied	Neither satisfied nor dissatisfied	Satisfied	Satisfied	Satisfied	Very satisfied	Very satisfied	Neither satisfied nor dissatisfied	Always
2	850	7030	48	Female	Urban	Primary	Housewife	No	Married	15000	No	No	Yes	Yes	Yes	No	No	No	Neither poor nor good	Satisfied	Very much	Very much	Very much	A moderate amount	A moderate amount	Very much	Very much	Mostly	Mostly	Mostly	Moderately	Mostly	Good	Satisfied	Satisfied	Satisfied	Satisfied	Satisfied	Satisfied	Satisfied	Satisfied	Satisfied	Satisfied	Never	Yes	No	No	No	No
1	851	7031	34	Male	Urban	Up to HSC	Service	No	Married	70000	No	Yes	No	No	No	No	No	No	Very good	Satisfied	A moderate amount	A little	A moderate amount	A moderate amount	A little	Very much	Very much	Completely	Mostly	Mostly	Moderately	Mostly	Good	Very satisfied	Satisfied	Satisfied	Satisfied	Very satisfied	Satisfied	Very satisfied	Neither satisfied nor dissatisfied	Neither satisfied nor dissatisfied	Satisfied	Very often
2	851	7031	34	Male	Urban	Up to HSC	Business	No	Married	60000	No	Yes	No	No	No	No	No	No	Neither poor nor good	Satisfied	A moderate amount	A moderate amount	A moderate amount	Very much	Very much	A moderate amount	A moderate amount	Completely	Moderately	Completely	Moderately	Moderately	Good	Neither satisfied nor dissatisfied	Satisfied	Neither satisfied nor dissatisfied	Neither satisfied nor dissatisfied	Neither satisfied nor dissatisfied	Satisfied	Satisfied	Neither satisfied nor dissatisfied	Satisfied	Neither satisfied nor dissatisfied	Quite often		Yes	No	No	Yes
1	852	7032	34	Male	Urban	Graduation	Service	Yes	Married	20000	Yes	No	Yes	Yes	Yes	Yes	No	No	Good	Neither satisfied nor dissatisfied	An extreme amount	Very much	A little	A little	A moderate amount	A little	A little	Moderately	Mostly	Moderately	Completely	Mostly	Neither poor nor good	Very satisfied	Satisfied	Satisfied	Neither satisfied nor dissatisfied	Satisfied	Very satisfied	Satisfied	Neither satisfied nor dissatisfied	Very satisfied	Neither satisfied nor dissatisfied	Very often
2	852	7032	34	Male	Urban	Graduation	Service	Yes	Married	55000	Yes	No	Yes	Yes	Yes	Yes	No	No	Poor	Neither satisfied nor dissatisfied	A moderate amount	A moderate amount	A little	Very much	A moderate amount	A little	A moderate amount	A little	Completely	A little	Completely	Moderately	Good	Dissatisfied	Neither satisfied nor dissatisfied	Dissatisfied	Satisfied	Very satisfied	Neither satisfied nor dissatisfied	Very satisfied	Very satisfied	Satisfied	Neither satisfied nor dissatisfied	Never	Yes	No	No	No	Yes
1	853	7033	34	Male	Urban	Graduation	Business	No	Married	100000	Yes	No	No	No	No	No	No	No	Neither poor nor good	Neither satisfied nor dissatisfied	Very much	A moderate amount	A little	A little	A little	Very much	An extreme amount	Moderately	Mostly	Completely	Moderately	Mostly	Neither poor nor good	Dissatisfied	Neither satisfied nor dissatisfied	Very satisfied	Neither satisfied nor dissatisfied	Satisfied	Neither satisfied nor dissatisfied	Satisfied	Very satisfied	Satisfied	Neither satisfied nor dissatisfied	Always
2	853	7033	34	Male	Urban	Graduation	Service	No	Married	50000	Yes	No	No	No	No	No	No	No	Good	Neither satisfied nor dissatisfied	A moderate amount	Very much	A moderate amount	Very much	Very much	A moderate amount	A moderate amount	Mostly	Mostly	Mostly	Moderately	Moderately	Good	Satisfied	Satisfied	Neither satisfied nor dissatisfied	Satisfied	Satisfied	Neither satisfied nor dissatisfied	Satisfied	Neither satisfied nor dissatisfied	Satisfied	Satisfied	Seldom		Yes	No	No	Yes
1	854	7034	34	Male	Urban	Post-graduation	Service	No	Single	130000	Yes	No	No	No	No	No	No	No	Good	Neither satisfied nor dissatisfied	A moderate amount	Very much	A little	A moderate amount	Not at all	A moderate amount	A moderate amount	Mostly	Moderately	Completely	Mostly	Mostly	Very good	Very satisfied	Satisfied	Satisfied	Satisfied	Very satisfied	0	Very satisfied	Satisfied	Satisfied	Neither satisfied nor dissatisfied	Very often
2	854	7034	34	Male	Urban	Post-graduation	Service	No	Married	15000	Yes	No	No	No	No	No	No	No	Neither poor nor good	Satisfied	Very much	A moderate amount	Very much	A moderate amount	Very much	A little	A little	Mostly	A little	Not at all	A little	Not at all	Very poor	Neither satisfied nor dissatisfied	Neither satisfied nor dissatisfied	Dissatisfied	Satisfied	Satisfied	Neither satisfied nor dissatisfied	Satisfied	Neither satisfied nor dissatisfied	Neither satisfied nor dissatisfied	Dissatisfied	Seldom		Yes	No	Yes	No
1	855	7035	34	Male	Urban	Post-graduation	Service	No	Married	140000	Yes	No	No	No	No	No	No	No	Very good	Satisfied	An extreme amount	An extreme amount	Not at all	A little	Not at all	An extreme amount	A little	Mostly	Completely	Completely	Moderately	Mostly	Very good	Very satisfied	Satisfied	Very satisfied	Satisfied	Satisfied	Neither satisfied nor dissatisfied	Satisfied	Very satisfied	Satisfied	Satisfied	Very often
2	855	7035	34	Male	Urban	Post-graduation	Business	No	Married	50000	Yes	No	No	No	No	Yes	No	No	Good	Neither satisfied nor dissatisfied	A little	A little	Not at all	Not at all	Not at all	Not at all	A little	Moderately	Moderately	A little	Moderately	Moderately	Neither poor nor good	Dissatisfied	Dissatisfied	Satisfied	Satisfied	Neither satisfied nor dissatisfied	Neither satisfied nor dissatisfied	Satisfied	Neither satisfied nor dissatisfied	Satisfied	Satisfied	Seldom	Yes	No	Yes	No	No
1	856	7037	48	Female	Urban	Up to SSC	Housewife	No	Married	80000	No	No	Yes	No	No	No	No	No	Good	Satisfied	A moderate amount	Very much	A little	A moderate amount	A moderate amount	A little	A moderate amount	Completely	Moderately	Mostly	Moderately	Mostly	Neither poor nor good	Very satisfied	Satisfied	Satisfied	Satisfied	Very satisfied	Neither satisfied nor dissatisfied	Satisfied	Neither satisfied nor dissatisfied	Neither satisfied nor dissatisfied	Satisfied	Always
2	856	7037	48	Female	Urban	Up to SSC	Housewife	No	Married	30000	No	No	Yes	No	No	No	No	No	Poor	Dissatisfied	Very much	Very much	Very much	Very much	A moderate amount	A moderate amount	A moderate amount	Mostly	Moderately	Moderately	Moderately	Moderately	Good	Satisfied	Neither satisfied nor dissatisfied	Neither satisfied nor dissatisfied	Satisfied	Satisfied	Satisfied	Satisfied	Satisfied	Satisfied	Satisfied	Never		No	No	No	No
1	857	7039	34	Male	Urban	Graduation	Service	No	Married	135000	No	No	No	No	No	No	No	No	Very good	Satisfied	A moderate amount	A moderate amount	A moderate amount	A moderate amount	Very much	Very much	An extreme amount	Completely	Completely	Completely	Mostly	Mostly	Very good	Very satisfied	Very satisfied	Very satisfied	Satisfied	Satisfied	Very satisfied	Very satisfied	Very satisfied	Very satisfied	Very satisfied	Seldom
2	857	7039	34	Male	Urban	Graduation	Service	No	Divorced	30000	No	No	No	No	No	No	No	No	Good	Neither satisfied nor dissatisfied	A moderate amount	Very much	A moderate amount	A little	A little	Very much	A moderate amount	Moderately	A little	Mostly	Moderately	Mostly	Neither poor nor good	Neither satisfied nor dissatisfied	Neither satisfied nor dissatisfied	Satisfied	Neither satisfied nor dissatisfied	Neither satisfied nor dissatisfied	Neither satisfied nor dissatisfied	Satisfied	Neither satisfied nor dissatisfied	Satisfied	Neither satisfied nor dissatisfied	Very often		No	Yes	No	Yes
1	858	7040	35	Male	Urban	Graduation	Business	No	Married	190000	No	Yes	No	No	No	Yes	No	No	Very good	Satisfied	A little	A little	A moderate amount	Very much	A little	Very much	An extreme amount	Completely	Mostly	Mostly	Moderately	Moderately	Good	Satisfied	Very satisfied	Satisfied	Satisfied	Very satisfied	Very satisfied	Very satisfied	Very satisfied	Satisfied	Neither satisfied nor dissatisfied	Quite often
2	858	7040	35	Male	Urban	Graduation	Service	No	Married	30000	No	Yes	No	No	No	Yes	No	No	Neither poor nor good	Neither satisfied nor dissatisfied	An extreme amount	A moderate amount	A moderate amount	A moderate amount	Very much	A little	Not at all	Moderately	Moderately	A little	A little	Completely	Poor	Neither satisfied nor dissatisfied	Neither satisfied nor dissatisfied	Neither satisfied nor dissatisfied	Neither satisfied nor dissatisfied	Neither satisfied nor dissatisfied	Neither satisfied nor dissatisfied	Satisfied	Satisfied	Dissatisfied	Dissatisfied	Quite often		No	Yes	No	Yes
1	859	7041	35	Male	Urban	Graduation	Service	No	Married	130000	No	No	Yes	No	No	No	No	No	Good	Satisfied	A moderate amount	A moderate amount	A little	Very much	A moderate amount	Very much	A moderate amount	Mostly	Mostly	Completely	Moderately	Moderately	Good	Satisfied	Very satisfied	Satisfied	Satisfied	Satisfied	Satisfied	Very satisfied	Very satisfied	Neither satisfied nor dissatisfied	Satisfied	Quite often
2	859	7041	35	Male	Urban	Graduation	Business	No	Married	50000	No	Yes	Yes	No	No	Yes	No	No	Neither poor nor good	Neither satisfied nor dissatisfied	A little	A little	Not at all	Not at all	A moderate amount	A moderate amount	A little	A little	Moderately	Moderately	A little	Moderately	Poor	Dissatisfied	Neither satisfied nor dissatisfied	Neither satisfied nor dissatisfied	Dissatisfied	Dissatisfied	Neither satisfied nor dissatisfied	Dissatisfied	Dissatisfied	Neither satisfied nor dissatisfied	Dissatisfied	Quite often	Yes	Yes	Yes	No	Yes
1	860	7042	35	Male	Urban	Post-graduation	Service	No	Married	140000	No	Past smoker	No	No	No	No	No	No	Very good	Very satisfied	Not at all	A little	A little	A moderate amount	Very much	An extreme amount	An extreme amount	Completely	Completely	Completely	Completely	Mostly	Very good	Very satisfied	Very satisfied	Very satisfied	Very satisfied	Satisfied	Neither satisfied nor dissatisfied	Satisfied	Very satisfied	Very satisfied	Satisfied	Seldom
2	860	7042	35	Male	Semi-urban	Post-graduation	Service	No	Married	30000	No	Past smoker	No	No	No	No	No	No	Good	Neither satisfied nor dissatisfied	A moderate amount	A moderate amount	Very much	A little	Not at all	Not at all	A moderate amount	A little	Moderately	Moderately	Moderately	A little	Good	Neither satisfied nor dissatisfied	Satisfied	Neither satisfied nor dissatisfied	Neither satisfied nor dissatisfied	Satisfied	Neither satisfied nor dissatisfied	Neither satisfied nor dissatisfied	Dissatisfied	Dissatisfied	Neither satisfied nor dissatisfied	Seldom		No	No	Yes	Yes
[truncated: 1,590 more rows]
[truncated: 30 more columns]
